# Supplementary material for: Satellite DNA as a Driver of Population Divergence in the Red Flour Beetle Tribolium castaneum
Source: Genome Biol Evol. 2014 Dec 19;7(1):228–39. doi: 10.1093/gbe/evu280 (PMC4316633; doi:10.1093/gbe/evu280)
Supplement: Supplementary Data [file supp_evu280_suppl_data.zip]

Archive with 3 entries (3 files):
- suppl. File 1_new.fas
- New Microsoft Office Word Document.docx
- suppl. figures revised.doc
