# Supplementary material for: Satellite DNA as a Driver of Population Divergence in the Red Flour Beetle Tribolium castaneum
Source: Genome Biol Evol. 2014 Dec 19;7(1):228–39. doi: 10.1093/gbe/evu280 (PMC4316633; doi:10.1093/gbe/evu280)
Supplement: Supplementary Data [file supp_evu280_suppl_data.zip › suppl. File 1_new.fas]

>TCAST2
ATAGTTATTT ATTTAATGAG TTTGAAATCG GACGCTTTAT TCACGAGTGG ATTTTTAAAC
CACGAGTGAA AACGAGTGGT TTATCATCCA CGAGAATAAA TGAACCKATT TACACAAAAA
CGAGTTGAAT ACAACATTTT ATTCTTCKAA ATACTCAGCA AGGCTTAAAA TTGCKTTAAA
TTTTTAAAAA TAATCTGACG TTTCGTGTCA AACAGTTGTC AAAACTTCCT TACACAGGAG
AAAAACCGTA AATTTTGAGT GTCGAAGAAT AA
>018_gi_RC
-------ATT ATTCGACAAG TTTGAAATTG GACGCTTTGT TCACAAAAGG ATTTTTAAAC
CACGAGTGA- ---------- ---------- -AAGAATAAA TGAAACGATT TTCACGAAAA
TGAGTTGAAT ACAACGCTTC ATTTTTTGAA TGACTCAACA AAGCTTAAAA ATGATTTAAA
CCTTTAAAAA ---TCTGACG TT-------- ---------- --AACTTCCT TACACAGAAG
-AAAACCGTA AATTTTGAGT GTCGAAGAAT AA
>045_gi
AGACT--ATT ATTTAACGAG TTTGGAATCA GACGCTTTAT TCA--AGTGA AATATTAAAC
TGCAAGTAGA AACGAGTGGT TTATCATCCA TGACAATAAA TAAAACGATT TACACAAAAA
CGAGTTGAAT ACAACATTTT ATTTTTTCAA TTACTCAACA ATGCTTAAAA TTGCTATAAA
TCT-TTAAAA TAATGTAACG TTTTGTTCCG AACAGTTGTC AAAACTTCTT TACACAGAAG
AAAAATCGTA ACTTTTGAGT GTCACAAAAA AA
>303_gi_RC
ATAGCTATTT ATTTAACAAG TTTGAAATCG GACGCTTTAT TCACGCCTTG ATTGTTAAAT
CACAAGTGAA AACGAGTGGT TTATCGTTCA CGAGAATAAA TGATCTAATT CACACAAAAA
CGAGTTGAAT ACAATATTTT ATTGTTTGAA TTATTCAACA AGGTTTAAAA TTACTTTAAT
TTTTTAAAAG CATTCTGATG TTTCGTGTTA AACAGATGTC AAAA----CT TACACAAGAA
AAAATCCGTA AATTTTGAGT GTAGAAAAAC AA
>121_gi
---------- ---------- ---------- ------TTAT ---------- -------AAC
CACGAGTGAA AACGAGTAGT TTATCATCCA CGAGAGTAAA TGAACCGATT TGAACGAAAA
CAAGTTGAA- --AACATTTT ATTTATCGAA TTACTTAACA AGGCTTAAAA TTGCTTTAAA
TCT------- -------ACG TTTCGTGTCA AACAGTTGTC AAAACTTCCT TACACAGGAG
AAAAACTGTA AATTTTGAGT GTCGAACAAT AA
>230_gi
ATAGTTATTT ATTTAACAAG TTTGAAATCG TACGCTTTAT TCACGAGTGG ATGGTCAAAT
CACAAGTGAA AACGAGTGGT TTATCATCCA CGAGAATAAA TAAACCGATT TACATGAAAA
CGAGTTGAAT ACAACGTTTT ATTTATCGAA TTACTCAACA AGGCTTAAAA TTGCTTTAAA
TCTTTAAAAA TAGTCTGACG TTTCGT---- ---------- ---------- ----------
---------- ---------- ---------- --
>299_gi
ATAGTTATTT ATTTAACGAG TTTGAAATCG GACGTTTTAT TCACGACTGG AATATTAATC
CACGAGCGAA AGCGAGTGGT TTAACATCCA CGAGAATAAA TGAACCGATT TACACGAAAA
CGAATTGAA- ---------- -TTTTTCGAA TTAGTCAGCA AGGCTTATAA TTGCTTTAAT
TCTTTAAAAA T--------- ------GTCA AACAGTTGTC AAAACTTTCT TACACAGGAG
AAATACCGTA AATTTTGAGT ATTGAAGAAT AA
>006_gi_RC
---GTTATTT ATTTAACGAG TTTCAAATCG GACGGTTTAT TCACGAGTGG AATATTAAAC
CACGAGTGAA AGCGAGTGAT TTATCATCCA CGAGAATAAA TGAACCGATT TACACGAAAA
CGTGTTGAAT ACAACAATAC ATTCTTCGAA TTACTCAGCA ACGCTTAAAA TTGCTTTTAA
TCTTTAAAAA TAATCTAACG TTTCATGTCA AACAGTTGTC AAAACTTTCT TACACAGGAA
AAAAATAGTA AATTTTGAGT GT-------- --
>193_gi_RC
ATAGTTATTT ATTTAACGAG TTTGAAATCG GACGCTTTAT TCACGAGTGG AATATTAAAC
CACAG----- ---------T TTATCATCCA CAAGAATGAA TGAAACGATT TATACAACAA
CGAGTTAAAT ACAACATTTT ATTCTTTCAA TTACTCAACA AGGCTTAAAA CTGCTTTAAA
TCT-TTACAA TAATCCAACA T-----GCCA AACAAATGTC AAAACTTCCT TATATAGATG
AAAAATTGTA AATTTTGAGA GTCGAAGAA- --
>353_gi
ATAATTATTT ATCTAACAAG ATTGAAATCG GACGCTCTAT TCACTAGTGG AATATTAAA-
---------- ---------- -------CCC CGAGAATAAA TGAACCAATT TACACGAAAA
CGAGTTAAAT ACAACATTTT ATTCTTCAAA TTACTCAACA TTTTTTAAAA TTGCTTCATA
TCTTTAAAAA TAACCTGACG TTTTGTGCCA AACAGTTGTC AAAACTTCCT TACACAGGAG
AAAAACCGTA AATTTTGAGT GTCGAA---- --
>191_gi_RC
TTAACAATTT ATTGACCAAG TTTAAAATCG GACGCTTTAT GC-CGAGTGG ATTTTTAAGC
GTCGAGTGAT AGCAAGAAGT TTATCATCCA CGAGAATAAA TGAACCGATT TGCACGAAAA
CGAGGTCAAT ACAACATTTT ATTTTTCGAA TTACTCAACA AGGCTTAAAA TTGCTTTAAT
TCTTTAAAA- ---------- ---------- -ACAGTTCTC AAAGCTTTCT TACACAGGAG
AAAAACCGTA AATTTTGAGT GTTGAAGAAT AA
>039_gi
-----TATTT A------GAG TT-------- ---------T TTGAAAATGG ATT-------
---------- ---------T GCACCTTTAA GGAGAATAAA TTAACCGATT TACACAAAAA
CGAGGTGAAT ACAACATTTT ATTTCTCGAG TTACACAACA AGGCTTAAAA TTGCTTTAAA
TTTTTAAAAA TAATCTGACG TTTCGTGCCA AATA---GTC AAAACTCTCT TACACCGGAG
AAAAACCGTA AATTTTGTGT GTTGAAGAAT AA
>271_gi
-TAGTAATTT ATTTAACGAG TTTGAAATTG GACGCTTTAT TTACGAGTGG AATATTAAAC
CATGAGTGAA AACGAGTGGT TTATAATCCA TGAGAATAAA TGAACCGATT TACGCAAAAA
CGAGTTGAAT ACAACATTTT ATTCTTCGAA TTACTATACA AAACTTAAAA TTGCTTTAAA
TCTTTAAATA TAATCTGACG TTTCGTCCCA AACAATT-TC AAAACTTCCT TATACAGGAG
AAAAACCTTA AGTTTTGAGT GTCAAAGAAA AA
>233_gi
ATAGTTATTT ATTCGACGAG TTTGAAATCG GACGCTTTAT TCACGAGTGG -TTTTTAAAG
GTTGAGTGAT AACGAGAGGT TTATTGTCCA CGAGAATAAA TGAACCGATT TACACGAAAA
CAAGTTGAAT ATAAAAGTTT ATTCTTCAAA TTACTCAACA AGGTTTAAAA TTGCTTTAAA
TATTTAAAAA CAATCTGATG TTTCGTACCA AACTGTTGTC AAAACTTTCT TACACAGGAA
---------- AATTTTGAGT GTTAAAAAAT AT
>158_gi
ATAGTTTTTT ATTTAACGAG TTTGACATCG GACGCTTTAT TCACGAGTGG ATCGTTAAAC
CACGAGTGAA AACGAGTGGT TTATCAGTCA CGAGATTCAA C--------- ---ACGAAAA
CGAGTTGAAT ACAACATTTT CTTCTTATAA TTACTCAACT AGGCTTAAAG TTACTTTAAA
TCTATAAAAA TAGTCTGAC- ---------- -------GTC AAAACTTCTT TACACAGGTG
AAAAACCGTA AATTTTGAGT GTCGAAGAAT AA
>011_gi
ATAGTTATTT ATT------- --TGAAATCT GACGTTTTAT TGCCGAGTGG ATTTTTAAAC
GTCAAGAGAT AACGAGAGGT TTATCATCTA AGAGAATAAA TAAATAGATT TACACGAATA
CAAGATCAAT ACAACATTTT ATTCTTTGAA TTACTCAACA ACGATTGAAA TTGCTTTAAA
TTTTTAAAAA TAATCTGACG TTTCCTGCCA AACAGTTATT AAAACTTTCT TACACAGGAG
AAAAAGCGTA AATTTTGAGT GTTGAAGAAT AA
>284_gi
ATAAT---TT ATTTACCGAA TTTAAAATAG GACGCCTTAT TGCCGAGTGG ATTTTGAAAC
GTCGAGTGGT AACGAGGAGA TTATCATCCA CGAG------ --------TT TACACGAAAA
AGAGGTCAAT ACAACATTTT TTTCTTCGAA TTACTCAAT- AGGCTTAAAA TTGCTTTAAA
CCTTTAAAAA TATTCTGACG T-----GCCA AACAGTTGTC AAAACTTCCT TGCACAGGAG
AAAAACCGTA AATTTTGAGT GTTGAAGAAT AA
>285_gi_RC
ATAGTTATTT GTTTTAAGAG TTT-AAATCG GACGCTTTAT TTCCGAGAGG AATATTAAAC
CACGAGTGTA AACGAGTGGT TTATCATTCA CGAGAATAAA TGAACCGATT TACACAAAAA
CGAGTTGAAT ACAACATTTT ATTTTTCGAA TTACTGAACA AGGATTAAAA TTGCTTTAAA
TCT-TAAAAA TAATCCGATG TTTTATGTCA AACAGTTGTT GA-------- ----AAGAAG
AAAAACCTTA AATTTTGGGT GTCGAAGAAT AA
>210_gi_RC
ATAGTTATTT ATTTAACGAG TTTGAAATCG GACGCTCTAT TCATGAGTGG A------AAC
CACGAGTGAA AAAGAGTAGT TTTTCATCCA CGAGAATAAA TAAACCGATT TACACAAAAA
CGAGATAAAT ATAACATTTT ATTCTTCGAA TTACTAAATA AAGCTTAAAA TTGCTTCAAA
CATTTAAAAA CAATCTGACA TTTGA-GTCA AACTGTTTTC AAAACTTCCT TACACCGGA-
AAAAACCGTA AATTTTGAGT GTCGAAGAAT AA
>172_gi
ATATTTATTT ATTTATCGAA TTTGAAATCG GACGCTTTAT TGCCAAGTGG ATTTTTAAAC
GTCGATTGA- ---------- -TA------- ----AATAAA TGAACCGATT TACACAAAAA
CCAGCTCAAT ACAACATTTT GTTCATCGAA TTATTGAACA AGGCTTAACA TTGCTTTAAA
TCTTTAAAAA TAATCTGACG TTTCGTGCCA AACATTTGTC AAAACTTTCT TACACAGGAG
AAAAACCGTA AATTTTGAGT GCTGAAGAAT AA
>293_gi
-----TATTT ATTTAACGAG TTTGAAATCG GACGTTTTA- -------TAT AT--------
---------A AACGAGTGGT TTATCATCCA CGAGAATAAA TGAACCGATT TACACAAAAA
CGAGTTGAAT ACAACTTTTT TTTTCTCGAC TTACTCAACA AGGCTTAAAT TTTTTTTTAA
ATTTTAAAAA TAATCTGACC TTTCATGCCA AACA---GTC AAAACTACCC TACAAAGGAA
---------- -ATTTTGAGT GTC-AAGAAT AA
>180_gi_RC
ATAGTTATTT ATTCAATGAG TTTGAACTCG GACGCTTTAT TCACGAGTGG ATTTTTAAA-
----AGTGTA A--------- ---------- ---------- --AACCGATT TACACGAAAA
CAAATTGAA- --TACATTTT ATTCTTCGAA TTACACAACA AGGCTTAAAA TTGCTTTAAA
TCTATAAAAA CAATCTGACG TTTCGTGCCA AATTGTGGTC AAAACTTCCT TACACAGAAA
AAAAACCGTA AATTTTGAGT GTCGAAGAAT AA
>335_gi_RC
ATAGTTATTT ATTTAAT--- --TGAAATCG GACGCTTTAT TTACGAGTAG AATATTAAAC
TAGGAGTGAA AACAAGTGGT TTATCATCCA CAAGAATAAA TGAAACGAAT T---------
---------- ---------- ---------- --ACTCAACG AAGCTTAAAA TTGCTTTAAA
TTTGTTAAAA TAATCTGAAG TTTCGTGCCA AACAG--GTC AAAACTTCCT TACACAGGAG
AAAAATCGTA AATTTTGAGT GTCGAAGAAT AA
>093_gi
--------TT ATTTAACGAG TTTGAAATCG TACGCTTTAT TCACGAGCGG AATATTAAAC
TACGAGTGAA AACGAGTGGT TTATCATCCT CGAGAATAAA TGAACCAATT TATACAAAAA
CGAGTTGAAT ACAACATTTT ATTCTTCGAA TTACTCATCA AGGCTTAAAA TGGTCTTAAT
TCTTTAAAAA TAATCTGA-- ---------- ---------- ---------- ----------
---------- ---------- ---------- --
>270_gi
ATAGTTATTT ATT-ACCGAG TTTGAAATCG GACGTTTTAT TGCCGAATGG ATTTTTAAAC
GTCGAGTGAT AACGAGAGGT TTATCATCCA CGAGAGTAAA TAAACCGATT TACAGGAAAA
CGAGGTTAAT ACAACATTTT ATTCTTCGAA TTACTCATCA AGGCTTAAAA TTACTTTAAA
TTTTTAAAAA TAATTTGACG TTTCGTGCCA AACAGTTGTC AAAACTTTCT TACACAGGAG
AAAAACCGTA AATTTTGAGT GTTCAAAAAT AA
>173_gi
---------- ---------- ---------- GACGCTTTAT TCACGAGTGG ATTTTTAAAC
ATCGAGTGAC AACGAGAAGT TTATTATCCA CGAGAATAAA TGAACCGATT TATACGAAAA
CGAAGTCAAT ACAACATTTT ATTCTTCGAA TTACTCAACA AGGCTTAAAA TTACTTTAAA
TCTTGAAAAA TAATCTGACG TTTCGTGCCA AATA---GTC GAAACTTTCT TACACAGGAG
AAAAATCGTA AATTTTGAGT GCCGAAGAAT AA
>352_gi
ATAGTTATTT ATTTAACGAG TTTAAAATCG GACGCTTTAT TCATTTGTGG ATTTTTAAAC
GTCGAATGA- ---------- -------TAA CGAGAATGAA TGAACCGATT TACACAAAAA
CGAGTTGAAT ACAACATTTT ACTCTTTGAA TTACTCAACA AGGCTTAAAA TTGCTTTAAA
TCTTAAAAAA TAATCAGACG TTTCAT---- ATCAGTTGTC AAAACTTCCT TACAGAG---
--------TA AATTTTGAGT GTCGAAGAAT AA
>272_gi
---------- -------GAG TTTGAAATCG GATGCTTTAT TC---AGTGG ATTTTTAAAC
ACCAGGTGAT AACGAGTGA- ---------- ---------- ---------- ----------
---------T ACAACATTTT ATTCTTCGAA ATACTGAACA AGGCTTAAAA CTGCTTTAAA
TTTTTAAAAA TAATCTGACG TTTTGTGCTA AACAGTATTC AAAAGTTTCT TAT-------
---------- ---------- ---------- --
>328_gi
ATAGTTATTT ATTCGACGAT TTTGAAATCG GACGCTTTAT TCACGAGTGG ATAATCAAAT
CACGAGTGAT AACGACCAG- TATTCATCCA CGAGAATAAT -GAACCGATT TACACGAAAA
TAAGTTGAAT ACAACATTTT ATTCTTCGAA TTACTCGGCA AGGCTTAAAA TTGCTTTAAA
TCTTTAAAAA TAATCTGACG TTTCGTGCCA AACAGTTGTT AAAACTTTCT TATACAGGAG
AAAAATCGTA AATTTTGATT GTCGAAGAAT AA
>100_gi
---------- ---------- ---------- ---------- ---------- ----------
-ACGAGTGAA AACGAGTGGT TTATCATCCA CAAGAATAAA TGTACCGATT TACACGAAAA
CGACTTGTGT ACAACATTTT ATTTCTCGAT TTACTCAAAA AAGTTTAAAA TTGCTTTAAA
TTTTTAAAAA TATTTTTACG TTTCGTGTCA AATAGTTGTT AAAACTGCTT TACACATGAG
AAAAACCGGA AATTTTGAGT GTCGAGGAA- --
>194_a_gi_RC
ATAGTTATTT ATTTAACTAG ----AAATCG GACGCTTTAT TCACGAGTGG A-------AC
CGCGAGTAAA AACGAGTGGT TTATTATTCA CGAGAATAAA TGAACCGACT C------ACA
CGAGTTGAAT ACAACATTTT ATTCTTCAAA TTACTCAACA AGGCTTAAAA TTGCTTTAAA
TTTTTAAAAA TATTTTGACG TTTCATGTCA AACTATTGTC AAAACTTTCT TACACCGAAG
AAAAACCGTA AATTTTGAGT ATCAAAGAAT AA
>167_gi
ATAGTTATTT ATTTACCGAG TTTAAAATCG GACGCTTTAT TGCCGAGTGG ATTTTTAAAT
GTCGAGAGG- ---------T TTATCATCCA CGAGAATAAA TGAGCCGATT TACACAAAAA
CGAGGTCAAT ACAACATTTT ATTCTTAAAA TTACTCAACA AGGCTTAAA- ----------
---------- ---------A TTTCGTGCCA AATAGTTGTC AAAACTTTCT TACACAGGAG
AAAAACCGTA AATTTTGAGT G--------- --
>125_gi
---------- ---------- -TTGAAATCG GACGCTTTAT TCACGAGTGG AATATTATA-
---------- ---------- -------CCA CGAGGATAAA TAAACCGATT TACACGAAAA
CGAGTTGAAT ATAACATTTT ATTCTTC--- ---------- ---------- -------AGA
TTT------- ---------- --------CA AATAGTTGTC AAAATTTTCT TACACAGGAG
AAAAACTGTA AATTTTGAGT GTCGAAGAAT AA
>213_gi
-----TATTT ATTTAGCGAG TTTGAAATCG GACGCTTTAT TCACGAGTGG AATATTAAGC
CACGAGTGAA AACGAGTGGT TTATCATCCA CGAGAATACA TGAACCGATT TACACAAAAA
CGAGTTGAAT ACAACATTTT -TTCTTCGAA TTACTCAGTA AGGCTTAAAA TTGCTCTAAA
TATTTAAAAA TAATCTGACG TTTCGTATCA TACAGTTGTC AAAACTTTCT TACACAGGAG
AAAAACCGTA AATTTTGCGT GTCGAAGAAT AA
>308_gi
ATAGTTATTT ATCTAATGAG TTTGAAATTG GACGCTTTAT TCACGAGTGG ----------
---------- ---------T TTATCATCCA CGAGAATAAA TGAACCGATT TACACAAAAA
CGAGTTGGAT ACAAGATTTT ATTCTTCGAA TTACTCAACA AGGCTTAAAA TTGCTTTAAA
TTTTTAAAAC TAATCTGACA TTTCGTGTTA AAAAGTTGTC AAAACTTCCT TACACAGGAG
AAAAACCGTA AATTTTGAGT GTCGAAGAAT AA
>001_gi_RC
ATAGTTACTT ATTT------ ----AAATCG GACGCTTTAT TCACGAGTGG ATTTTTAAAC
CACGAGTGAA AACGAGTGGT TTATTATCCA CGAGAATAAA TGAACCTATT TACACAAAAA
CGAGTTGAAT ACAACATTTT CTTCTTCGAA ATACTC-GTA AGGCTTAAAA TTGCTTTAAA
TTTTTAAAAA TAATCTGACG TTTCGTGACA AACAGTTGTC AAAACTTTCT TACACAGGAG
AAAAACTATA AATTTTGAGT GTCGAAGAAT AA
>116_gi_RC
ATAGTTATTT ATTTAATGAG TTTAAAATCG GACGCTTTAT TCACGAGTGA ATTTTTAAAC
CACGAGTGA- ---------- ---------- ---------- ---------- -------AAA
CGATTTTATT ACAACATTCT ATTCTTCGAA ATACTCAGCA AGGCTTAAAA TTGATTTAAA
TTTTTAAAAA TAATCTGACA TTTCGTGCCA AACAGTTGTC AAAACTTCCT TACACAGGAG
AAAAACCGTA AATGTTGAGT GTCGAAGAAT AA
>148_gi_RC
TTAGTTATTT ATTTAATGTG TTTGAAATCG GACGCTTTAT TTACGAATGG ATTTTTAAAC
CACGAGTGAA AACGAGTGGT TTATCATCCA CGAGAATAAA TGAACCGATT TACACAAAAA
CGAGTTGAAT ACAACATTTT TTTCTTCGAA ATACTCAGCA AGACTTAAAG TTGTTTTTAA
TTTTTAAAAA TTATCTAACG TTTCGTGCCA AACAGTTGTC AAAACTTCCT TACACAGGAG
AAAAACCGTA AATTTTGAGT GTCGAAGAAT AA
>156_gi
TTTGTTATTT ATTTAATAAG TTTGAAATCG GACGCTTTAT TCACGAGTGG ATTTTTAAAC
CACGAGTGAA AACGAGTGGT TTATCATCCA CGAGAATAAA TGAACCGATT TACACAAAAA
CGAGTTGAAT ACAACATTTT ATTCTTCGAA AT-------A AAA-ATAAAA TTGCTTTAAA
TTTTTAAAAA TAATCTGACG TTTCGTGTCA AACAGTTGTC AAAACTTCCT TACACAGGAG
AAAATCCGTA AATTCTGAGT GTCGAAGAAT AA
>274_gi
ATAGTTATTT ATTTAATGAG TTTGAAATCG GACGCTTTAT TCAGGAGTGG ATTTTTAAAC
CACGAGTGAA AACGAGTGGT TTATCATCCC CGAGAATAAA TGAACCGATT TACATAAAAA
CGAGATGAAT ACAATATTTT ATTCTTCGAT ATACTCAGCA AGGCTTAAAA TTGCTTTAAA
TTTTTAAAAA TAATTTGACG TTTCGTGCCA AACAGTTGTC AAAACTTCCT TACACAAGAA
AAAAACTGTA AATTTTGAGT GTCGAAGAAT AA
>300_gi
ATAGTTATTT ATTTAATGAG TTTGAAATCG GACGCTTTAT TCACGAGTGG ATTTTTAAAC
CACTCGTTTT CACTCGTGGT TTATCATCCA CGAGAATAAA TGAACCGATT TACACAAAAA
CGAGTTGAAT ACAACATTTT ATTCTTCGAA ATACTCAGTA AGGCTTAAAA TTGCTTTAAA
TTTTTAAAAA TAATTTGACG TTTCGTGCCA AACAGTTGTC AAAACTTCCT TACACAGGAG
AAAAACCGTA AATTTTGAGT GTCGAAGATA AA
>296_gi_RC
-TAGTTATTT ATTTAATGAG TTTGAAATCG GACGCTTTAT TCACGCGTGG ATTTTTAAAC
CACGAGTGAA AACGAGTGGT TTATCATCTA CGAGAATAAA TGAACCGATT TATACAAAAA
CGAGTTGAAT ACAACATTTT ATTCTTCGAA ATACACAGCA AGGCCTAAAA TTGCTTTAAA
TTTTTAAAAA TAATCTGTCG TTTCGTGCCA AACAGTTGTC AAAACTTCCT TACACAGGAG
AAAAACCGTA AATTTTGAGT GTCGAAGAAT AA
>089_gi
ATAGTTATTT ATTTAATGAG TTTGAAATCG GACGCTTTAT TCACGAGTGG ATTTTTAAAC
CACGACTGAA AACGAGTGGT TTATCATTCA CGAGAATAAA TAAACCGATT TACACAAAAA
CTAGTTGAAT ACAACATTTT ATTCTTTGAA ATACTCAGCA AAGCTTAAAA TTGCTTTAAA
TTTTTAAAAA TAATCTGACG TTTCGTGCCA AACAGTTGTC AAAACTTCCT TACACAAAAG
AAAAACCGTA AATTTTGAGT GTCGAAGAAT AA
>142_gi
ATAGTTATTT ATTAAATGAG TTTGAAATCG GACGCTTTAT TCACGAGTGG ATTTTTAAAC
CACGAGTAAA AACGAGTGGT TTATCATCCA CGAGAATAAA TAAACCGATT TACACAAAAA
TGAGTTGAAT ACAACATTTT ATTTTTCGAA ATACTCAGCA AGGCTTAAAA TTGCTTTAAA
TTTTTAAAAG TAATCTGACG TTTCGTGCCA AACAGTTGTC AAAACTTCCT TACACAGGAG
AAAAACCGTA AATTTTGATT GTCGTAGAAT AA
>037_gi_RC
ATAGTTATTT ATTTAATGAG TTTGAAATCG GACGCTTTAT TCACGAGTAG ATTTAT-AAC
CACGAGTGAA AACGAGTGGT TTATCATCCA CGAGAATAAA TAAACCGATT TACACAAAAA
CGAGTTGAAT ACAACATTTT ATTCTTCGAA ATACTCAGCA AGGCTTAAAA TTGCTTTAAA
ATCTTAAAAA TAATCTGACG TTTCATGCCA AACAGTTGTC AAAACATCCT TACACAGGAG
AAAAACCGTA AATTTTGAGT GTCGAAAAAT AA
>289_gi_RC
TTAGTTATTT ATTTAACGAG TTTGAAATCG GACGCTTTAT TCACGAGTGG ATT-TTAAAC
CACGGGTGAA AACGAGTAGT TTATCATCCA CGAGAATAAA TGAACCGATT TACACAAAAA
CGAGTTGAAT ACAACATTTT ATTCTTCGAA ATACTCAGCA AGGCTTAAAA TTGATTTAAA
TTTTTAAAAA TAATCTGACG TTTCGTGCCA AACAGTTGTC AAAACTTCCT TACTCAGGAG
AAAAACCGTA AATTTTGAGT GTCGAAAAAT AA
>311_gi_RC
ATAATTATTT ATTTAGTGAG TTTGAAATCG GACGCTTTAT TCACGAGTGG ATTTTTAAAC
CACGAGTGAA AACAAGTGGC TTATCATCCA CGAGAATAAA TGAACCGGTT TACACAAAAG
CGAGTTGAAT ACAACATTTT ATTCTTCGAA GTACTCAGCA AGACTTAAAA TTGCTTTAAA
TTTTTAAAAA TAATCTGACG TTTCGTTCCA AACAGTTGTC AAAACTTCCT TACACAGGAG
AAAAACCGTA AATTTTGAGT GTCGAAGAAT AA
>046_gi
TTAGTTATTT ATTTAATGAG TTTGAAATCA GACGCTTTAT TCACGAGTGA ATTTTTAAAC
CACGAGTGAA AACGAGTGGT TTATGATCCA CGAGAATAAA TGAACCGATT TACACAAAAA
CGAGTTGAAT ACAACATTTT ATTCTTCGAA ATACTCAGCA AGGCTTAAAA TTGCTTTAAA
TTTTTAAAAA TAATCTGACG TTTCGTGCCA AACAGTTGTC AAAACTTCCT TACACAGACA
AGAAACCGTA AATTTTGAGT GTCGAAGAAT AA
>215_gi_RC
ATAGTTATTT ATTTAATGAG TTTGAAATCG GACGCTTTAT TCACGAGTGG ATTTTTAAAC
CACGAGTAAA AACGAGTGGC TTATCATCCA CGAGAATAAA TGAACCGATT TACACAAAAA
CGAGTTGAAT ACAACATTTT ATTCTTCGAA ATACTCAGAA AGGCTTAAAA TTGCCTTAAA
TTTTTAAAAA TAATCTGACG TTTCGTGCCA AATAGTTGTC AAAACTTCCT TACACAGGAG
AAAAACCATA AATTTTGAGT GTCGAAGAAT AA
>013_gi
ATAGTTATTT ATTTAATGAG TTTGAAATAG GACGCTTTAT TCACGAGTGG ATTTTTAAAC
CACGAGTGAA AACGAGTGGT TTATCATCCA CGAGAATAAA TGAACCGATT TACACAAAAA
CGAGTTGAAT ACAACATTTT ATTCTTCGAA ATACTCAGCA AGGCTTAAAA ATGCTTTAAA
TTTTTAAAAA TAATTTGCCG TTTCGTGCCA AACAGTTGTC AAAACTTCCT TACACAGGAG
AAAAACCGTA AATTCTGAGT GTCAAAGAAT AA
>164_gi
ATAGTTATTT ATTTAATGAG TTTGAAATCG GACGCTTTAT TCACGAGTGG ATTTTTAAAC
CACGAGTGAA AACGAGTGGT TTATCATCCA CGAGAATAAA TGAACCGATT TACACAAAAA
CGAGTTGAAT ACAACATTTT ATTCTTCGAA ATACTCAGCA AAACTTAAAA TTGCTTTAAA
TTTTTAAAAG TAATTTGACG TTTTGTGCCA AACAGTTGTC AAAACTTCCT TACACAGGAG
AAAAACTGTA AATTTTGAGT GTCGAAGAAT AA
>154_gi_RC
ATAGTTATTT ATTTAATGAG TTTGAAATCG GATGCTTTAT TCACGAGTGG ATTTTTAAAC
CACGAGTGAA AACGGGTTGT TTAGCATCCA CGAGAATAAA TGAACCGATT TACACAAAAA
CGAGTTGAAT ACAACATTTT ATTCTTCGAA ATACTCAGCA AGGCTTAAA- ---------A
TTTTTAAAAA TAATCTGACG TTTCGTACCA AACAGTTGTC AAAACTTCCT TACACAGGAA
AAAAACCGTA AATTTTGATT GTCGAAGAAT AA
>362_gi
ATAGTTATTT ATTTAATGAG TTTGAAATCG GACGCTTTAT TCACGAGTGG ATTTTTAAAC
CACGAGTGAA AACGAGTGGT TTATCATCCA CGAGAATAAA TGAACCGATT TACACAAAAA
CGAGTTCAAT ACAACATTTT ATTCTTTGAA ATACTCAGCA AGACTTAAAA TTGCTTTAAA
TTTTTAAAAA TAATCTGACG TTTCGTGCCA AACAGTTGTC AAAAGTTCCT TACACAGGAG
AAAAACCGTA AATTTTG--- -TCGAAAAAT AA
>102_a_gi_RC
ATAGTTATTT ATTTAATGAG TTTGAAATCG GATGCTTTAT TCACGAGTGG ATTTTTAAAC
CACGAGTGAA AACGAGTGGT TTATCATCCA CGAGAATAAA TGAACCGATT TACACAAAAA
CGAGTTGAAT ACAAAATTTT ATTCTTCGAA ATACACAGCA AGGCTTAAAA TTGCTTTAAA
TTTTTAAAAA TAATCTGACG TTTCGTGCCA AACAATTGTC AAACCTTCCT TACACAGGAG
AAAAACCGTA AATTTTGATT GTCGAAGAA- --
>149_gi_RC
ATAGTTATTT ATTTAATGAG TTTGAAATCG GACGCTTTAT TCACGAGTGG ATTTTTAAAC
CACGAGTGAA AACGAGTGGT TTATCATCTA CGAGAATAAA TGAACCGATT TACACAAAAA
CGAGTTGAAT ACAACATTTT ATTCTTCGAA ATATTCAGCA AGGTTTAAAA TTGCTCTAAA
TTTTTAAAAA TAATTTGACG TTTCGTGCCA AACAGTTGTC AAAACTTCCT TACACAGGAG
AAAAACCGTA AATTTTGAGT GTCGAAGAAT AA
>208_gi
ATAGTTATTT ATTTAATGAG TTTGAAATCG GACGCTTTAT TCACGAGTAG ATTTTTAAAC
CACGAGTGAA AACGAGTGGT TTAACATCCA CGAGAATAAA TGAACCGATT TACACAAAAA
CGAGTTGAAT ACAACATTTT ATTCTTCGAA ATACTCAACA AGGCTTAAAA TTGCTTTATA
TTTTTAAAAA TAATCTGACG TTTCGTGCCA AACAGTTGTT AAAACTTCCT TACACAGAAG
AAAAACCGTA AATTTTGAGT GTCGAAGAAT AA
>101_gi_RC
ATAGTTATTT ATTTAACGAG TTTGAAATCG GACGCTTTAT TCACGAGTGG ATTTTTAAAC
CACGAGTGAA AACGAGTGGT TTATCGTCCA CGAGAATAAA TGAATCGATT TACACAAAAA
CGAGTTGAAT ACAACATTTT ATTTTTCGAA ATACTCAGCA ACGCTTAAAA TTGCTTTAAA
TTTTTAAAAA TAATCTGACG TTTCGTGCCA AACAGTTGTC AAAACTTCCT TACACAGGAG
AAAAACCGTA AATTTTGAGT GTCGAAGAAT AA
>170_gi_RC
---------- ---------- ---------- ---------- ---------- ----------
---------- ---------- ---------- ---------- ----CCGATT TACACAAAAA
CGAGTTGAAT ACAACATTTC ATTCTTCGAA ATACTCTGCA AGACTTAAAA TTGCTTTAAA
TTTTTAAAAA TAATCTGACG TTTCGTGCCA AACAGTTGTC AAAATTTCCT TACACAGGAG
AAAAACCGTA AATTTTGAGT GTCGAAGAAT AA
>222_gi_RC
---------- ---------- ---------- -----TTTAT TCACGAGTGG ATTTTTAA--
---------- ---------- ---------- ---------- ---------- -------AAA
CGAGTTGAAT ACAACATTTT -TTCTTTGAA TTATTTAACA AAACTTAAAA TCACTA-AAA
TCTGAAAAAA GCATTTGACG TTTCCTACCA AACAGCTGTT AAAACGTCCT TACACAGGAG
AAAAACCGTA TATTCTGATT GTCGAAGAAT AA
>184_gi_RC
ATAGTTATTT ATTTAATGAG TTTGAAATCA GACGCTTTAT TCACGAGTGG ATTTTTAAAC
C--------- ---------- ---------A CGAGAATAAA TGAACCGATT TACACAAAAA
CGAGTTGAAT ACAACATTTT ATTCTTCGAA ATACGCAGCA AGGCTTAAAA TTGCTTTAAA
TTTTTTAAAA TAATCTGACG ATTCGTGCCA AACAGTTGTC AAAACTTCCT TACACAGGAG
AAAAACCGTA AATTTTGAGT GTCGAAGAAT AA
>237_gi
ATAGTTATTT ATTTAATGAG TTTGAAATCG GACGCTTTAT TCACGAGTGG ATT-------
---------- ---------T TTATCATCCA CGAGAATAAA TGAACCGATT TACACAAAAA
CGAGTTGAAT ACAACATTTT ATTCTTCAAA ATACTCAGCA AGGCTTAAAA TTGCTTTATA
TTTTTAAAAA TAATTTCACG TTTCGTGTCA AACAGTTGTC AAAACTTCCT TACACAGGAG
AAAAACCGTA AATTTTGAGT GTCAAAGAAT AA
>348_gi
ATAGTTATTT ATTTAATGAG TTTGAAATCG GACGCTTTA- ---------- -------AAC
CACGAGTGAA AACGAGTGGT TTATCATCCA CGAG----AA TGAACTGATT TACACAAAAA
CGAGTTGAAT ACAACATTTT ATTCTTTTAA TTACTCAGCA AGGCTTAGAA TTGCTTTAAA
TTTTTAAAAA TAATCTGACG TTTCGTGCCA AACAGTTGTC AAAACTTCCT TACACAGGAG
AAAAACCGTA AATTTTGAGT GTCGAAGAAT AA
>062_gi
ATAGTTATTT ATTCAATGAG TTTGAAATCG GACGCTTTAT TCACGAGTGG ATTTTTAAAC
CACGAGTGAA AACGAGTGGT TTATCATCCA CGAGAATAAA TAAACCGATT TACACAAAAA
CGAGTTGAAT ACAACATTTT ATTCTTCGAA ATACTCAGCA CGGCTTAAAA TTGCTTTAAA
TTTTTAAAAA TAATCTGACG TTTCAT---- -------GTC AAAACTTCCT TACACAGGAG
AAAAACCGTA AATTTTGAGT GTCGAAGAAT A-
>219_gi_RC
ATAGTTA-TT ATT-AATGAG T-TGAAATCG GACGCTTA-T TCACGAGTGG ATT-TTAAAC
CACGAGTGAA AACGAGTGGT TTATCAT-CA CGAGAATAAA TGAACCGATT TACACAAAAA
CGAGTTGAAT ACAACATTTT ATTCTTCGAA ATACTCAGCA AGGCTTAAAA TTGCTTTAAA
TTTTTAAAAA TAATCTGACG TTTCGTGCCA AACAGTTGCC AAAACTTCCT TACACAGGAG
AAAAACCGCA AATTTTGAGT GTCGAAGAAT AA
>111_gi
ATAGTTATTT ATTTAATGAG TTTGAAATCG GGCGCTTTAT TCACGAGTGG ATTTTTAAAC
CACGAGTGAA AACGAGTGGT TTATCATCCA CGCGAATAAA TGAACCGATT TACACGAAAA
CGAGTTGAAT ACAACATTTT ATTCTTCG-- --ACTCAGCA AGGTTTAAAA TTGCTTTAAA
TTTTTAAAAA TAATCTGACG TTTCGTGCCA AACAGTTGTC AAAACTTCCT TACACAGGAG
AAAAACCGTA AATTTTGAGT GTCGAAGAAT AA
>151_gi
ATA-----TT ATTTAATAAG TTTGAAATCG GACGCTTTAT TCACGAGTGG ATTTTTAAAC
CACGAGTGAA AACGAGTGGT TTATCATCCA CGAGAATAAA TGAACCGATT TACACAAAAT
CGAGTTGAAT ACAACATTTT ATTCTTCGAA ATACGCAGCA AGGCTTAAAA TTGCTTTAAA
TTTTTAAAAA TAATCTGACG TTTCATGCCA AACAGTTGTC AAAACTTCCT TACACAGGAG
AAAAACCGTA AATTTTGAGT GTCGAAGAAT AA
>061_gi
ATAGTTATTT ATTTAATGGG TTTGAAATCG GACGCTTTA- ---------- ----------
--------A- ---GAATAGT TTATCATCCA CGAGAATAAA TGAACCGATT TACACAAAAA
CGAGTTGAAT ACAACATTTT ATTCTTCGAA ATACTCAACA AGACTTAAAA TTGCTTTAAA
TTTTTAAAAA TAATCTGACG TTTCGTGCCA AACAGTTGTC AAAACTTCCT TACACAGGAG
AAAAACCGTA AATTTTGAGT GTCGAAAAAT AA
>358_gi_RC
ATAGTTATTT ATTTAACGAG TTTGAAATCG AACGCTTTAT TCACGAGTGG ATTTTTAAAC
CACGAGTGAA AACGAGTGGT TTATCATCCA CGAGAATAAA TGAACCGATT TACACAAAAA
CGAGTTGAAT ACAACATTTT ATTCTTCGAA ATACTCAGCA AGGCTCAAAA TTGCTTTAAA
TTTTTAAAAA TAATCTGACG TTTCGTGTCA AACAGTTGTC AAAACTTCCT TACACAGGAG
AAAAACCGTA AATTTTGAGT GTCGAAGAAT AA
>364_gi_RC
ATAGTTATTT ATTTAATGAG TTTGAAATCG GACGCTTTAT TCACGAGTGG ATTTTTAAAC
CACGAGTGAA AACGAGTGGT TTATCATCCA CGAGAATAAA TGAACCGATT TACACAAAAA
CGAGTTGAAT ACAACATTTT ATTCTTCGAA ATACTCAGCA AGACTTAAAA TTGCTTTAAA
TTTTTAAAAA TAATCTGACG TTTCGTGCCA AACAGTTGTC AAAACTTCCT TACATAGGAG
AAAAACCGTA AATTTTGAGT TTCGAAGAAT AA
>056_gi
ATAGTTATTT ATTTAATGAG TTTGAAATCG GACGCTTTAT TCACAAATGG ATTTTTAAAC
CACGAGTGAA ATCGAGTGGT TTATCATCCA CGAGAATAAA TGAACCGATT TACACAAAAA
CGAGTTGAAT ACAACATTTT ATTCTTAGAA ATACTCAGCA AGGCTTAAAA TTGCTTTAAA
TTTTTAAAAA TAATTTGACG TTTCGTGCCA GACAGTTGTC AAAACTTCCT TACACAGGAG
AAAAACCGTA AATTTTGAGT GTCGAAGAAT AA
>351_gi
ATAGTTATTT ATTTAATGAG TTTGAAATCG GATGCTTTAT TCACGAGTGG ATTTTTAAAC
CACGATTGAA AACGAGTGGT TTATCATCCA CGAGAATAAA TGAACCGATT TACACAAAAA
CGAGTTAAAT ACAACATTTT ATTCTTCGAA ATACTCAGCA AGGCTTAAAA TTGCTTTAAA
TTTCTAAAAA TTATCTGACG TTTCGTGCCA AACAGTTGTC AAAACTTTCT TACACAGGAG
AAAAACCGTA AATTTTGAGT GTCGAAGAAT AA
>102_b_gi_RC
ATAGTTATTT ATTTAATGAG TTTGAAATCG GACGCTTTAT TCACGAGTGG ATTTTTAAAC
CACGAGTGAA AACGAGTGGT TTATCATCCA CGAGAATAAA TGAACCGATT TACACAAAAA
CGAGTTGAAT ACAAAATTTT ATTCTTCGAA ATACTCAGCA AGGCTTAAAA TTGCTTTAAA
TTTTTAAAAA TAATCTGACG TTTCGTGCCA AACAGTTGTC AAAACTTCCT TACACACGAA
AAAAAACGGA AATTTTGAGT GTCGAAGAAT AA
>033_gi_RC
ATAGTTATTT ATTTAATGAG TTTGAAATCG GACGCTTTAT TCACGAGTGG ATTTTTAAAC
CACGAGTGAA AACGAGTGGT TTATCATCCA CGAGAATAAA TGAACCGATT TACACAAAAA
CGAGTTGAAT ACAACATTAT ATTCTTCGAA ATACTCAGCC AGGCTTAAAA TTGCTTTAAA
TTTTTAAAAA TAATCTGACG TTTCGTGCCA AACAGTTGTC AAAACTTCCT TACACAGGAG
AAAAACCGTA AATTTTGAGT GTTGAAGAAT AA
>224_gi
ATAGTTATTT ATTTAATGAG TTTGAAATCG GACGCTTTAT TCACGAGTGG ATTTTTAAAC
CACGAGTGAA AACGAGTGGT TTATCATCCA CGAGAATAAA TGAACCGATT TACACAAAAA
CGAGTTGAAT ACAACATTTT ATTCTTCGAA ATACTCAGCA AGACTTAAAA TTGCTTTAAA
TTTTTAAAAA TAATCTGACG TTTCCTGCCA AACAGTCGTC AAAACTTCCT TATACAGGAG
AAAAACCGTA AATTTTGAGT GTCGAAGAAT AA
>163_gi_RC
ATAGTTATTT ATTTAATGAG TTTGAAATCG GACGCTTTAT TCACGAGTGG ATGTTTAAAC
CACGAGTGAA AACGAGTGGT TTATAATTCA CGAGAATAAA TGAACCGATT TACACAAAAA
CGAGTTGAAT ACAACATTTT ATTCTTCGAA ATACACAGCA AGACTTAAAA TTGCTTTAAA
TTTTTAAAAA TAATCTGACG TTTCGTGCCA AACAGTTGTC AAAACTTCCT TACACAGGAG
AAAAACCGTA AATTTTGAGT GTCTAAGAAT AA
>038_gi_RC
ATAGTTATTT ATTTAATGAG TTTGAAATCG GACGCTTTAT TCACGAGTGG A---------
---------- AACGAGTGGT TTATCATCCA CGAGAATAAA TGAACCGATT TACACAAAAA
CGAGTTGATT ACAACATTTT ATTCTTCGAA ATACACAGCA AAGCTTAAAA TTGCTTTAAA
TTTTTAAAAA TAATCTGACG TTTCGTGCCA AACA---GTC AAAACTTCCT TACACAGGAG
AAAAACCGTA AATTTTGAGT GTCGAAGAAT GA
>209_gi_RC
ATAGTTATTT ATTTAATAAG TTTGAAATCG GACGCTTTAT TCACGAGTGG ATTTTTAAAC
CACGAGTGAA A--------- ---------A CGAGAATAAA TGAACCGATT TACACAAAAA
CGAGTTGAAT ACAACATTTT ATTCTTTGAA ATACTCAGCA AGGATTAAAA TTGCTTTAAA
TTTTTAAAAA TAATCTGACG TTTCGTGCCA AACAGTTGTC AAAACTTCCT TACACAGGAG
AAAAACCGTA AATTTTGAGT GTCGAAGAAT AA
>345_gi_RC
ATAGTTATTT ATTTAATGAG TTTGAAATCG GACGCTTTAT TCACGAGTGG ATTTTTAAAC
CACGAGTGAA A--------- ---------A CGAGAATAAA TGAACCGATT TACACAAAAA
GGAGTTGAAT ACAACATTTT ATTCTTCGAA ATACTCAGCA AGACTTAAAA TTGCTTTAAA
TTTTTAAAAA TAATCTGACG TTGCGTGCCA AACAGTTGTC AAAACTTCCT TACACAGGAG
AAAAACCGTA AATTTTGAGT GTCGAAGAAT AA
>280_gi
ATAGTTATTT ATTTAATGAG TTTGAAATCG GACGCTTTAT TCACGAGTGG ATTTTTAAAC
CACGAGTGAA A--------- ---------A CGAGAATAAA TGAATCGATT TACACAAAAA
CGAGTTGAAT ACAACATTTT ATTCTTCGAA ATACTCAGCA AGGCTTAAAA TTGCTTTAAA
TTTTTAAAAA TAATTTGACG TTTTGTGCCA AACAGTTGTC AAAACTTCCT TACACAAGAG
AAAAACCGTA AATTTTGAGT GTCGAAAAAT AA
>017_gi_RC
ATAGTTATTT ATTTAATGAG TTTGAAATCG GACGCTTTAT TCACGAGTGG ATTTTTAAAC
CACGAGTGAA AACGAGTGGT TTATCATCCA CGAGAATAAA TGAACCGATT TACACACAAA
CGAGTTGAAT ACAACATTTT ATTCTTCGAA ATACTCAGCA AGGCTTAATA TTGCTTTAAA
TTTGTAAAAA TAATCTGACG TTTCGTGCCA AAC------- ---------- TACACAGGAG
AAAAACTGTA AATTTTGAGT GTCGAAGAAT AA
>253_gi
ATAGTTATTT ACTTAATGAG TTTGAAATCG GACGCTTTAT TCACGAGTGG ATTTTTAAAC
CACGAGTGAA AACGAGTGGT TTATCATTCA CGAG------ --AATCGATT TACACAAAAA
CGAGTTGAAT ACAACATTTT ATTCTTCGAA ATACTCAGCA AGGCTTAAAA TTGCTTTAAA
TTTTTAAAAA TAATTTGACG TTTCGTGCCA AACAGTTGTC AAAACTTTCT TACACAGGAG
AAAAACCGTA AATTTTGAGT GTCGAAGAAT AA
>040_gi_RC
ATAGTTATTT ATTTAATGAG TTTGAAATCG GACGCTTTAT TCACGAGTGG ATTTTTAAAC
CACGAGTGAA AACGAGTGGT TTATCATCCA CGAGAATAAA TGAACCGATT TACACAAAAA
CGAGTTGAAT ACAACATTTT ATTCTTCGAA ATACTCAGCA AGGCTTAAAA TTGCTTTAAA
TTTTTAAAAA TAATCTGACG TTTCGTGCCA AACAGTTGTC AAAACTTCCT TACACAGGAG
AAAAACCGTA AATTTTGAGT GTTGAAGAAT AA
>054_gi_RC
ATAGTTATTT ATTAAATGAG TTTGAAATCG GACGCTTTAT TCACGTGTGG ATTTTTAAAC
CACGAGTGAA AACGAGTGGT TTATCATCCA CGAGAATAAA TGAACCGATT TACACAAAAA
CGAGTTGAA- --TACATTTT ATTCTTCGAA ATACTCAGCA AGGCTTAAAA TTGCTTTAAA
TTTTTAAAAA TAATCTGACG TTTCGTGCCA AACAGTTGTC AAAACTTCCT TACACAGGAG
AAAAACCGTA AATTTTGAGT GTTGAAGAAT AA
>146_gi_RC
ATAGTTATTT ATTTAATGAG TTTGAAATCG GACGCTTTAT TCACGAGTGG ATTTTTAAAC
CACGAGTGAA AACGAGTGGT TTATCATCCA CGAGAATAAA TGAACCGATT TACACAAAAA
CGAGTTGAAT ACAACATTTT GTTCTTCGAA ATACTCAGCA AGGCTTAAAA TTGCTTTAAA
TTTTTAAAAA TAATCTGACG TTTCGTGCCA AACAGTTGTC AAAACTTCCT TACACAGGAG
AAAAACCGTG AATTTTGAGT GTTGAAGAAT AA
>264_gi_RC
ATAGTTATTT ATTTAATGAG TTTGAAATCG GACGCTTTAT TCACGAGTGG ATTTTTAAAC
CACGAGTGAA AACGAGTGGT TTATCATCCA CGAGAATAAA TGAACCGATT TACACAAAAA
CGAGTTGAAT ACAACATTTT ATTCTTCGAA ATACACAGCA AGGCTTAAAA TTGCTTTAAA
TTTTTAGAAA TAATCTGACG TTTCGTGCCA AACAGTTGTC AAAACTTCCT TACACAGGAG
AAAAACCGTA AATTTTGAGT GTTGAAGAAT AA
>354_gi_RC
ATAGTTATTT ATTTAATGAG TTTGAAATCG GACGCTTTAT TCACGAGTGG ATTTTTAAAC
CACGAGTGAA AACGAGTGGT TTATCATCCA CGAGAATAAA TGAACCGATT TACACAAAAA
CGAGTTGAAT ACAACATTTT ATTCTTCGAA ATACTCAGCA AGGCTTAAAA TTGCTTTAAA
TTTTTAAAAA TAATCTGACG TTTCGTGCCA AACAGTTGTC AAAACTTCCT TACACAGGAG
AAAAACCGTA AATTTTGAGT GTTGAAGAAT AA
>211_gi
ATAGTTATTT ATTTAATGAG TTTGAAATCG GACGCTTTAT TCACGAG--- ----------
---------- ---------- ---------- ----AATAAA TGAACCGATT TACACAAAAA
CGAGTTGAAT ACAACATTTT ATTCTTCGAA ATACTCAGCA AGGCTTAAAA TTGCTTTAAA
TTTTTAGAAA TAATCTGACG TTTCGTGCCA AACAGTTGTC AAAACTTCCT TACACAGGAG
AAAAACCGTA AATTTTGAGT GTTGAAGAAT AA
>202_gi_RC
ATAGTTATTT ATTTAATGAG TTTGAAATCG GACGCTTTAT TCACGAGTGG ATTTTTAAAC
CACGAGTGAA AACGAGTGGT TTATCATCCA CGAGAATAAA TGAACCGATT TACACAAAAA
CGAGTTGAAT ACAACATACT ATTCTTCGAA ATACTCAGCA AGGCTTAAAA TTGCTTTAAA
TTTTTAAA-- TAATCTGACG TTTCGTGCCA AACAGTTGTC AAAACTTCTT TACACAGGAG
AAAAACCGTA AATTTTGAGC GTCGAAGAAT AA
>256_gi_RC
ATAGTTATTT ATTTAATGAG TTTGAAATCG GACGCTTTAT TCACGAGTGG ATTTTGAAAC
CACGAGTGAA AACGAGTGGT TTATCATCCA CGAGAATAAA TGAACCGATT TACACAAAAA
CGAGTTGAAT ACAACATTTT ATTCTTCGAA ATACTCAGCA AGGCTTAAAA TTGCTTTAAA
TTTTTAAAAA TAATCTGATG TTTCGTGCCA AACAGTTGTC AAAACTTCCT TACACAGGAG
AAAAACCGTA AATTTTTAGT GTCGAAGAAT AA
>073_gi_RC
ATAGTTATTT ATTTAATGAG TTTGAAATCG GACGCTTTAT TCACGAGTGG ATTTTTAAAC
CACGAGTGAA AACGAGTGGT TTATCATCCA CGAGAATAAA TGAATCGATT TACACAAAAA
CGAGTTGAAT ACAACATTTT ATTCTTCGAA ATACTCAGCA AGACTTAAAA TTGCTTTAAA
TTTTTAAAAA TAATTTGACG TTTCGTGCCA AACAGTTGTC AAAACTTCCT TATACAGGAG
AAAAACCGTA AATTTTGAGT GTCGAAGAAT AA
>050_gi
ATAGTTATTT ATTTAATGAG CTTGAAATCG GACGCTTTAT TCACGAGTGG ATTTTTAAAC
CACGAGTGAA AACGAGTGGT TTATCATCCA CGAGAATAAA TGAACCGATT TACACAAAAA
CGAGTTGAAT ACAACATTTT ATTCTTCGAA ATACACAGCA AGGCTTAAAA TTGCTTCAAA
TTTTTAAAAA TAATCTGACG TTTCATGCCA AACAGTTGTC AAAACTTCCT TACACAGGAG
AAAAACCGTA AATTTTGAGT GTCGAAGAAT AA
>254_gi_RC
ATAGTTATTT ATTTAATGAG TTTGAAATCG GACGCTTTAT TCACGAGTGG ATTTTTAAAC
CACGAGTTAA AACGAGTGGT TTATCATCCA CGAGAATAAA TGAACCGATT TACACAAAAA
CGAGTTGAAT ACAACATTTT ATTCTTCGAA ATACTCAGCA AGGCTTAAAA TTGCTTTAAA
TGTTTAAAAA TAATCTGACG TTTCGTGCCA AACAGTTGTC AAAACTTCCT TACACAGGAA
AAAAACCGTA AATTTTGAAT GTCGAAGAAT AA
>217_gi
ATAGTTATTT ATTTAATGAG TTTGAAATCG GACGCTTTAT TCACGAGTGC ATTTTTAAAC
CACGAGTGAA AACGAGTGGT TTATCATCCA CGAGAATAAA TGAACCGATT TACACAAAAA
CGAGTTGAAT ACAACATTTT ATTCTTCGAA ATACTCAGCA AGGCTTAAAA TTGCTTTAAA
TTTTTAAAAA TAATCTGACG TTTCGAGTCA AACAGTTGTC A--------- ----------
---------- ---------- ---------- --
>019_gi_RC
ATAGTTATTT ATTTAATGAG TTTGAAATCG GACGCTTTAT TCACGAGTGG ATTTTTAAAC
CACGAGTGAA AACGAGTGGT TTATCATCCA CGAGAATAAA TGAACCGATT TACACAAAAA
TGAGTTGAAT ACAACATTTT ATTCTTCGAA ATACTCAGTA AGGCTTAAAA TTGCTTTAAA
TTTTTAAAAA TAATTTGACG TTTCGTGCCA AACAGTTGTC AAA------- ----------
---------- ---------- ---------- --
>048_gi_RC
ATAGTTATTT ATTTAATGAG TTTGAAATCG GACGCTTTAT TCACGAGTGG ATGTTTAAAC
CACGAGTGA- ---------- -------AAA CGAGAATAAA TGAACCGATT TACACAAAAA
CGAGTTGAAT ACAACATTTT ATTCTTCGAA ATACTCAGCA AGACTTAAAA TTGCTTTAAA
TTTTTAAAAA TAATCTGACG TTTCGTGCCA ---------- --AACTTCCT TACACAGGAG
AAAAACCGTA AATTTTGAGT GTCGAAGAAT AA
>134_gi_RC
-TAGTTATTT ATTTAATGAG TTTGAAATCG GACGCTTTAT TCACGAGTGG ATTTTTAAAC
CACGAGTGAA AACGAGTGGT TTATCATCCC CGAGAATAAA TGAACCGATT TACACAAAAA
CGAGTTGAAT ACAACATTTT ATTCTTCGAA ATACTCAGCA AGACTTAAAA TTGCTTTAAA
TTTTTAAAAA TAATCTGACG TTTCGTGCCA AACAGTTGTC AAAACTTCCT TACACAGGAG
AAAAACCGTA AGTTTTGAGT GTCGAAGAAT AA
>223_gi_RC
ATAGTTATTT ATTTAATGAG TTTGAAATCG GACGCTTTAT TCACGAGTGG ATTTTTAAAC
CACGAGTGAA AACGAGTGGT TTATCATCCA CGAGAATAAA TGAACCGATT TACACAAAAA
CGAGGTGAAT ACAACATTTT ATTCTTCGAA ATACTCAGCA AGACTTAAAA TTGCTTTAAA
TTTTTAAAAA TAATCTGACG TTTCGTGCCA AACAGTTGTC AAAACTTCCT TACACAGGAG
AAAAACCGTA AATTTTGAGT GTCGAAGAAT AA
>025_gi_RC
TTAGTTATTT ATTTAATGAG TTTGAAATCG GACGCTTTAT TCACGAGTGG ATTTTTAAAC
CACGAGTGAA A--------- ---------A CGAGAATAAA TGAACCGATT TACACAAAAA
CGAGTTGAAT ACAACATTTT ATTCTTCGAA ATACTCAGCA AGACTTAAAA TTGCTTTAAA
TTTTTAAAAA TAATCTGACG TTTCGTGCCA AACAGTTGTC AAAACTTCCT TACACAGGAG
AAAAACCGTA AATTTTGAGT GTCGAAGAAT AA
>176_gi
ATAGTTATTT ATTTAATGAG TTCGAAATCG GACGCTTTAT TCACGAGTGG ATTTTTAAAC
CACGAGTGAA AACGAGTGGT TTATCATCCA CGAGAATAAA TGAACCGATT TACACAAAAA
CGAGTTGAAT ACAACATTTT ATTCTTCGAA ATACTCAGCA AGACTTAAAA TTGCTTTAAA
TTTTTAAAAA TAATCTGACG TTTCGTGCCA AACAGTTGTC AAAACTTCCT TGCACAGGAG
AAAAACCGTA AATTTTGAGT GTCGAAGAAT AA
>192_gi
ATAGTTATTT ATTTAATGAG TTTGAAATCG GACGCTTTAT TCACGAGTGG ATTTTTAAAC
CACGAGTGAA AACGAGTGGT TTATCATCCA CGAGAATAAA TGAACCGATT TACACAAAAA
CGAGTTGAAT ACAACATTTT ATTCTTCGAA ATACTCAGCA AGACTTAAAA TTGCTTTAAA
TTTTTAAAAA TAATCTGACG TTTCGTGCCA AACAGTTGTC AAAACTTCCT TACACAGGAG
AAAAACCGTA AATTTTGAGT GTCGAAGAAT AA
>047_gi_RC
ATAGTTATTT ATTTAATGAG TTTGAAATCG GACGCTTTAT TCACAAGTGG ATTTGTAAAC
CACGAGTGAA AACGAGAGGT TTATCATCCA CGAGAATAAA TAAACCGATT TACACAAAAA
CGAGTTGAAT ACAACATTTT ATTCTTCGAA ATACTCAGCA AGGCTTAAAA TTGCTTTAAA
TTTTTAAAAA TAATTTGACG TTTCGTGCCA AACAGTTGTC AAAACTTCCT TACACAGGAG
AAAATCCGTA AATTTTGAGT GTCGAAGAAT AA
>307_gi_RC
ATAGTTATTT ATTTAATGAG TTTGAAATCG GACGCTTTAT TCATGAGTGG ATTTTTAAAC
CACGAGTGAA AACGAGTGGT TTATCATCCA CGAGAATAAA TGAACCGATT TACACAAAAA
CGAGTTGAAT ACAACATTTT ATTCTTCGAA ATACT----- -------AAA TTGCTTTAAA
TTTTTAAAAG TAATCTGACG TTTCGTGCCA AACAGTTGTC AAAACTTCCT TACACAGGAG
AAAAACCGTA AATTTTGAGT GTCGAAGAAT AA
>245_gi_RC
ATAGTTATTT ATTTAATGAG TTTGAAATCG GACGCTTTAT TCACGAGTGG ATTTTTAAAC
CACGAGTGAA AACGAGTGGT TTATCATCCA CGAGAATAAA AGAACCGATT TACACAAAAA
CGAGTTGAAT ACAACATTTT ATTTTTCGAA ATACTCAGCA AGGCTTAAAA TTGCTTTAAA
TTTTTAAAAA TATTCTGACG TTTCGTGCCA AACAGTTGTC AAAACTTCCT TACACAGGAG
AAAAACCGTA AATTTTGAGT GTCGAAGAAT AA
>195_gi_RC
ATAGTTATTT ATTTAATGAG TTTGAAATCG GACGCTTTAT TCACGAGTGG ATTTTTAAAC
CACGAGTGAA AACGAGTGGT TTATCATCCA CGAGAATAAA AGAACCGATT TACACAAAAA
CGAGTTGAAT ACAACATTTT ATTTTTCGAA ATACTCAGCA AGGCTTAAAA TTGCTTTAAA
TTTTTAAAAA TATTCTGACG TTTCGTGCCA AACAGTTGTC AAAACTTCCT TACACAGGAG
AAAAACCGTA AATTTTGAGT GTCGAAGAAT AA
>243_gi
---------- -------GAG TTTGAAATCG GACGCTTTAT TCACGAGTGG ATTTTTAAAC
CACGAGTGAA AACGAGTGGT TTATCATCCA CGAGAATAAA AGAACCGATT TACACAAAAA
CGAGTTGAAT ACAACATTTT ATTTTTCGAA ATACTCAGCA AGGCTTAAAA TTGCTTTAAA
TTTTTAAAAA TATTCTGACG TTTCGTGCCA AACAGTTGTC AAAACTTCCT TACACAGGAG
AAAAACCGTA AATTTTGAGT GTCGAAGAA- --
>361_gi
TTAGTTATTT ATTTAATGAG TTTGAAATCG GACGCTTTAT TCACGAGTGG ATTTTTAAAC
CACGAGTGAA AACGAGTGGT TTATCATCCA CGAGAATAAA TGAACCGATT TACACAAAAA
CGAGTTGAAT ACAACATTTT ATTCTTCGAA ATACTCAGCA AGGCATAAAA TTGC-TTAAA
TTTTTAAAAA TAATCTGACG TTTCGTGCCA AACAGTTGTC AAAACTTCCT TACACAGGAG
AAAAACCGTA AATTTTGAGT GTCGAAGAAT AA
>150_gi_RC
ATAGTTATTT ATTTAATGAG TTTGAAATCG GACGCTTTAT TCACGAGTGG ATTTTTAAAC
CACGAGTGAA AACGAGTAGT TTATCATCCA CGAGAATAAA TAAACCGATT TACACAAAAA
CGAGTTGAAT ACAACATTTT ATTCTTCGAA ATACTCAGCA AGGCTTAAAA TTGCTTTAAA
TTTTTAAAAA TAATCTGACG TTTCGTGCCA AACAGTTGTC AAAACTTCCT TACACAGGAA
AAAAACCGTA AATTTTGAGT GTCGAAGAAT AA
>363_gi_RC
ATAGTTATTT ATTTAATGAG TTTGAAATCG GACGCTTTAT TCACGAGTGG ATTTTTAAAC
CACGAGTGAA AACGAGTGGT TTATCATCCA CGAGAATAAA TGAACCGATT TACACAAAAA
CGAGTTGAAT ACAACATTTT ATTCTTCGAA ATACTCAGCA AGACTTAAAA TTGCTTTAAA
TTTTTAAAAA TAATCTGACG TTTTGTGCCA AACAGTTGTC AAAACTTCCT TAGACAGGAG
AAAAACCGTA AATTTTGAGT GTCGAAGAAT AA
>341_gi_RC
ATAGTTATTT ATTTAATGAG TCTGAAATCG GACGCTTTAT TCACGAGTGG ATTTTTAAAC
CACGAGTAAA AACGAGTGGT TTATCATCCA TGAGAATAAA TGAACCGATT TACACAAAAA
CGAGTTGAAT ACAACATTTT ATTCTTCGAA ATACTCAGCA AGGCTTAAAA TTGCTTTAAA
TTTTTAAAAA TAATCTGACG TTTCGTGCCA AACAGTTGTC AAAACTTCCT TACACAGGAG
AAAAACCGTA AATTTTGAGT GTCGAAGAAT AA
>115_gi
ATAGTTATTT ATTTAATGAG TTTGAAATGG GACGCTTTAT TCACGAGTGG ATTTTTAAAC
TACGAGTGAA AACGAGTGGT TTATCATCCA CGAGAATAAA TGAACCGATT TACACAAAAA
CGAGTTGAAT ACAACATTTT ATTCTTCGAA ATACTCAGCA AGGCTTAAAA TTGCTTTAAA
TTTTTAAAAA TAATCTGACG TTTCGTGCCA AACAGTTGTC AAAACTTCCT TACACAGGAG
AAAAACCGTA AATTTTGAGT GTCAAAGAAT AA
>329_gi_RC
ATAGTTATTT ATTTAATGAG TTTGAAATCG GACGCTTTAT TCACGAGTGT ATTTTTAAAC
CACGAGTGAA AACGAGTGGT TTATCATCCA CGAGAATAAA TGAACCGATT TACACAAAAA
CGAGTTGAAT ACAACGTCTT ATTCTTCGAA ATACTCAGCA AGGCTTAAAA TTGCTTTAAA
TTTTTAAAAA TAATTTGACG TTTCGTGCCA AACAGTTGTC AAAACTTCCT TACACAGGAG
AAAAACCGTA AATTTTGAGT GTCGAAGAAT AA
>128_gi_RC
ATAGTTATTT ATTTAATGAG TTTGAAATCG GACGCTTTAT TCACGAGTGG ATTTTTAAAC
CACGAGTGAA AACGAGTGGT TTATCATCCA CGAGAATAAA TGAACCGATT TACACAAAAA
CGAGTTGAAT ACAACATTTT ATTCTTCGAA ATACACAGGA AGGCTTAAAA TTGTTTTAAA
TTTTTAAAAA TAATCTGACG TTTCGTGCCA AACAGTTGTC AAAACTTCCT TACACAGGAG
AAAAACCGTA AATTTTGAGT GTCGAAGAAT AA
>064_gi_RC
ATAGTTATTT ATTTAATGAG TTTGAAATCG GACGGTTTAT TCACGAGTGG ATTTTTAAAC
CACGAGTGAA AACGAGTGGT TTATCATCCA CGAGAATAAA TGAACCGATT TACACAAAAA
CCAGTTGAAT ACAACATTTT ATTCTTCGAA ATACTCAGCA AGGCTTAAAA TTGTTTTAAA
TTTTTAAAAA TAATCTGACG TTTCGTGCCA AACAGTTGTC AAAACTTCCT TACACAGGAG
AAAAACCGTA AATTTTGAGT GTCGAAGAAT AA
>295_gi
TTAGTTATTT ATTTAATGAG TTTGAAATCG GACGCTTTAT TCACGAGTGG ATTTTTAAAC
CACGAGTGAA AACGAGTGGT TTATCATCCA CGAGAATAAA TGAACCGATT TACACAAAAA
CGAGTTGAAT ACAACATTTT ATTCTTCGAA ATACTCAGCA AGGCTTAAAA TTGCTTTAAA
TTTTTAAAAA TAATTTGACG TTTCGTGTCA AACAGTTGTC AAAACTTCCT TACACAGGAG
AAAAACCGTA AGTTTTGAGT GTCGAAGAAT AA
>313_gi_RC
TTAGTTATTT ATTCAATGAG TTTGAAATCG GACGCTTTAT TCACGAGTGG ATTTTTAAAC
CACGAGTGAA AACGAGTGGT TTATCATCCA CGAGAATAAA TGAACCGATT CACACAAAAA
CGAGTTGAAT ACAACATTTT ATTCTTCGAA ATACTCAGCA AGGCTTAAAA TTGCTTTAAA
TTTTTAAAAA TAATCTGACG TTTCGTGCCA AACAGTTGTC AAAACTTCCT TACACAGGAG
AAAAACCGTA AATTTTGAGT GTCGAAGAAT AA
>161_gi_RC
ATAGTTATTT ATTTAATGAG TTTGAAATCG GACGCTTTAT TCACGAGTGG ATTTTTAAAC
CACGAGTGAA AACGAGTGGT TTATCATCCA CGAGAATAAA TGAACCGATT TACACAAAAA
CGAGTTGAAT ACAACATTTT ATTCTTCGAA ATACTCAGCA AGACTTAAAA TTGCTTTGAA
TTTTTAAAAA TAATCTGACG TTTCGTGCCA AACAGTTGTC AAAACTTCCT TACACAGAAG
AAAAACCGTA AATTTTGAGT GTCGAAGAAT AA
>068_gi_RC
ATAGTTATTT ATTTAATGAG TTTGAAATCG GACGCTTTAT TCACGAGTGG ATTTTTAAAC
CACGAGTGAA AACGAGTGGT TTATCATCCA CGAGAATAAA TGAACCGATT TACACAAAAA
CGAGTTGAAT ACAACATTCT ATTCTTCGAA ATACTCAGCA AGGCTTAAAA TTGCTTTAAA
TTTTTAAAAA TAATTTGACG TTTCGTGCCA AACAGTTGTC AAAACTTCCT TACACAGGAG
AAAAACCGTA AATTTTGAGT GTCGAAGAAT AA
>168_gi_RC
ATAGTTATTT ATTTAATAAG TTTGAAATCG GACGCTTTAT TCACGAGTGG ATTTTTAAAC
CACGAGTGAA AACGAGTGGT TTATCATCCA CGAGAATAAA TGAACCGATT TACACAAAAA
CGAGTTGAAT ACAACATTTT ATTCTTCGAA ATACACAGCA AGGCTTAAAA TTGCTTTAAA
TTTTTGAAAA TAATCTGACG TTTCGTGCCA AACAGTTGTC AAAACTTCCT TACACAGGAG
AAAAACCGTA AATTTTGAGT GTCGAAGAAT AA
>367_gi_RC
ATAGTTATTT ATTTAATGAG TTTGAAATCG GACGCTTTAT TCACGAGTGG ATTTTTAAAC
CACGAGTGAA AACGAGTGGT TTATCATCCA CGAGAATAAA TGAACCGATT TACACAAAAA
CGAGTTGAAT ACAACATTTT ATTCCTCGAA ATACTCAGCA AGGCTTAAAA TTTCTTTAAA
TTTTTAAAAA TAATCTGACG TTTCGTGCCA AACAGTTGTC AAAACTTCCT TACACAGGAG
AAAAACCGTA AATTTTGAGT GTCGAAGAAT AA
>009_gi
ATAGTTATTT ATTTAATGAG TTTGAAATCG GACGCTTTAT TCACGAGTGG ATTTTTAAAC
CACGAGTGAA AACGAGTGGT TTATCATCCA CGAGAATAAA TGAACCGATT TACACAAAAA
CGAGTTGAAT ACAACATTTT ATTCTTCGAA ATACTCAGCA AGGCTTAAAA TTGCTTTAAA
TTTTTAAAAA TAATTTGACG TCTCGTGCCA AACAGTTGTC AAAACTTCCT TACCCAGGAG
AAAAACCGTA AATTTTGAGT GTCGAAGAAT AA
>036_gi
ATAGTTATTT ATTTAATGAG TTTGAAATCG GACGCTTTAT TCACGAGTGG ATTTTTAAAC
CGCGAGTGAA AACGAGTGGT TTATCATCCA CGAGAATAAA TGAACCGATT TACACAAAAA
CGAGTTGAAT ACAACATTTT ATTCTTCGAA ATACTCAGCA AGGCTTAAAA TTGCTTTAAA
TTTTTAAAAA TAATCTGACG TTTCGTGCCA AACAGTTGTC AAAACTTCCT TACACAGGAG
AAAAACCG-A AATTTTGAGT GTCGAAGAAT AA
>298_gi
ATAGTTATTT ATTTAATGAG TTTGAAATCG GACGCTTTAT TCACGAGTGG ATTTTTAAAC
CACGAGTGAA AACGAGTGGT TTATCATCCA CGAGAATAAA TAAACCGATT TACACAAAAA
CGAGTTGAAT ACAACATTTT ATTCTTCGAA ATACTCAGCA AGGCTTAAAA TTGCTTTAAA
TTTTTAAAAA TAATCTGACG TTTCGT---- ---------- --AATTTC-- ----------
---------- ---------- ---------- --
>171_gi
ATAGTTATTT ATTTAATGAG TTTGAAATCG GACGCTTTAT TCACAAGTGG ATTTTTGAAC
CACGAGTGAA AACGAGTGGT TTATCATCCA CGAGAATAAA TAAACCGATT TACACAAAAA
CGAGTTGAAT ACAACATTTT ATTCTTCGAA ATACTCAGCA AGGCTTAAAA TTGCTTTAAA
TTTTTAAAAA TAATTTGACG TTTCGTGCCA AACAGTTGTC AAAACTTCCT TACACAGGAG
AAAAACCGTA AATTTTGAGT GTCGAAGAAT AA
>326_gi
ATAGTTATTT ATTTAATGAG TTTGAAATCG GACGCTTTAT TCACGAGTGG ----------
---------- ---------T TTATCATCCA CGAGAATAAA TAAACCGATT TACACAAAAA
CGAGTTGAAT ACAACATTTT ATTCTTCGAA ATACTCAGCA AGGCTTAAAA TTGCTTTAAA
TTTTTAAAAA TAATTTGACG TTTCGTGCCA AACAGTTGTC AAAACTTCCT TACACAGGAG
AAAAACCGTA AATTTTGACT GTCGAAGAAT AA
>212_b_gi
ATAGTTATTT ATTTAATGAG TTTGAAATCG GACGCTTTAT TCACGAGTGG ATTTTTAAAC
CACGAGTGAA AACGAGTGGT TTATCATCCA CGAGAATAAA TGAACCGATT TACACAAAAA
CGAGTTGAA- --TACATTTT ATTCCTCGAA ATACTCAGCA AGGCTTAAAA TTCCTTTAAA
TTTTTAAAAA TAATCTGACG TTTCGTGCCA AACAGTTGTC AAAACTTCCT TACACAGGAG
AAAAACCGCA AATTTTGAGT GTCGAAGAAT AA
>103_gi
ATAGTTATTT ATTTAATGAG TTTGAAATCG GACGCTTTAT TCATGAGTGG ATTTTTAAAC
CACGAGTGAA AACGAGTGGT TTATCATCCA CGAGAATAAA T-AACCGATT TACACAAAAA
CGAGTTGAAT ACAACATTTT ATTCTTCGAA ATACTCAGCA AGGCTTAAAA TTGCTTTAAA
TTTTTAAAAA TAATCTGACG TTTCGTGCCA AACAGTTGTC AAAACTTCCT TACACAGGAG
AAAAACCCTA AATTTTGAGT GTCGAAGAAT AA
>086_gi_RC
ATAGTTATTT ATTTAATGAG TTTGAAATCG GACGCTTTAT TCACGAGTGG ATTTTTAAAC
CACGAGTGAA AACGAGTGGT TTATCATCCA CGAGAATAAA TGAACCGATT TACACAAAAA
CGAGTTGAAT ACAGCATTTT ATTCTTCGAA ATACTCAGCA AGACTTAAAA TTGCTTTAAA
TTTTTAAAAA TAATCTGACG TTTCGTGCCA AACAGTTGTC AAAACTTCCT TACACAGGAG
AAAAACCGTA AATTTTGAGT GTCGAAGAAT AA
>042_gi_RC
ATAGTTATTT ATTTAATGAG TTTGAAATCG GACGCTTTAT TCACGAGTGG ATTTTTAAAC
CACGAGTGAA AACGAGTGGT TTATCATCCA TGAGAATAAA TGAACCGATT TACACAAAAA
CGAGTTGAAT ACAACATTTT ATTCTTCGAA ATACTCAGCA AGGCTTAAAA TTGCTTTAAA
TTTTTAAAAA TAATCTGACG TTTCGTGCCA AACAATTGTC AAAACTTCCT TACACAGGAG
AAAAACCGTA AATTTTGAGT GTCGAAGAAT AA
>218_gi
ATAGTTATTT ATTTAATGAG TTTGAAATCG GACGCTTTAT TCACGAGTGG ATTTTTAAAC
CACGAGTGAA AACGAGTGGT TTATCATCCA CGAGAATAAA TGAACCGATT TACACAAAAA
CGAGTTGAAT ACAACATTTT ATTCTTCGAA ATACTCAGCA CGGCTTAAAA TTGCTTTAAA
TTTTTAAAAA TAATCTGACG TTTCGTGCCA CACAGTTGTC AAAACTTCCT TACACAGGAG
AAAAACCGTA AATTTTGAGT GTCGAAGAAT AA
>331_gi
ATAGTTATTT ATTTAATGAG TTTGAAATCG GACGCTTTAT TCACGAGTAG ATTTTTAAAC
CACGAGTGAA AACGAGTGGT TTATCATCCA CGAGAATAAA TGAACCGATT TACACAAAAA
CGAGTTGAAT ACAACATTTT ATTCTTCGAA ATACTCAGCA AGGCTTAAAA TTGCTTTAAA
TTTTTAAAAA TAATTTGACA TTTCGTGCCA AACAGTTGTC AAAACTTCCT TACACAGGAG
AAAAACCGTA AATTTTGAGT GTCGAAGAAT AA
>344_gi_RC
ATAGTTATTT ATTTAATGAG TTTGAAATCG GACGCTTTAT TCACGAGTGG ATTTTTAAAC
CACGAGTGAA AACGAGTGGT TTGTCATCCA CGAGAATAAA TGAACCGATT TACACAAAAA
CGAGTTGAAT ACAACATTTT ATTCTTCGAA ATACTTAGCA AGGCTTAAAA TTGCTTTAAA
TTTTTAAAAA TAATTTGACG TTTCGTGCCA AACAGTTGTC AAAACTTCCT TACACAGGAG
AAAAACCGTA AATTTTGAGT GTCGAAGAAT AA
>083_gi_RC
TTAGTTATTT ATTTAATGAG TTTGAAATCG GACGCTTTAT TCACGAGTGG ATTTTTAAAC
CACGAGTGAA AACGAGTGGT TTATCATCCA CGAGAATAAA TGAACCGATT TACACAAAAA
CGAGTTGAAT ACAACATTTT ATTCTTCGAA ATACTCAGCA AGGCTTAAAA TTGCTTTAAA
TTTTTAAAAA TAATTTGACG TTTCGTGCCA AACAGTTGTC AAAACTTCCT TACACAGGAG
AAAAACCGCA AATTTTGAGT GTCGAAGAAT AA
>109_gi
ATAGTTATTT ATTTAATGAG TTTGAAATCG GACGCTTTAC TCACGAGTGG ATTTTTAAAC
CACGAGTGAA AACGAGTGGT TTATCATCCA CGAGAATAAA TGAACCGATT TACACAAAAA
CGAGTTGAAT ACAACATTTT ATTCTTCGAA ATACTCAGCA AGGCTTAAAA CTGCTTTAAA
TTTTTAAAAA TAATCTGACG TTTCGTGCCA AACAGTTGTC AAAACTTCCT TACACAGGAG
AAAAACCATA AATTTTGAGT GTCGAAGAAT AA
>119_gi
ATAGTTATTT ATTTAATGAG TTTGAAATCG GACGCTTTAT TCACGAGTGG ATTTTTAAAC
CACGAGTGAA AACGAGTGGT TTATCATCCA CGAGAATAAA TGAACCGATT TACACAAAAA
CGAGTTAAAT ACAACATTTT ATTCTTCGAA ATACTCAGCA AGACTTAAAG TTGCTTTAAA
TTTTTAAAAA TAATCTGACG TTTCGTGCCA AACAGTTGTC AAAACTTCCT TACACAGGAG
AAAAACCGTA AATTTTGAGT GTCGAAGAAT AA
>239_gi_RC
ATAGTTATTT ATTTAATGAG TTTGAAATCG GACGCTTTAT TCACGAGTGG ATTTTTAAAC
CACGAGTGAA AACGAGAGGT TTATCATCCA CGAGAATAAA TGAACCGATT TACACAAAAA
CGAGTTGAAT ACAACATTTT ATTCTTCGAA ATACTCAGCA AGGCTTAAAA TTGCTTTAAA
TTTTTAAAAA TAATCTGACG TTTCGTGCCA AACAGTTGTC AAAACTTCCT TACACAGGAG
AAAAACCGTA AATTTTGAGT GTCGAAGAAT AA
>282_gi
ATAGTTATTT ATTTAATGAG TTTGAAATCG GACGCTTTAT TCACGAGTGG ATTTTTAAAT
CACGAGTGAA AACGAGTGGT TTATCATCCA CGAGAATAAA TGAACCGATT TACACAAAAA
CGAGTTGAAT ACAACATTTT ATTCTTCGAA ATACTCAGCA AGGCTTAAAA TTGCTTTAAA
TTTTTAAAAA TAATCTGACG TTTCGTGCCA AACAGTTGTC AAAACTTCCT TACACAGGAG
AAAAACCGTA AATTTTGAGT GTCAAAGAAT AA
>321_gi
ATAGTTATTT ATTTAATGAG TTTGAAATCG GACGCTTTAT TCACGAGTGG ATTTTTAAAC
TACGAGTGAA AACGAGTGGT TTATCATCCA CGAGAATAAA TGAACCGATT TACACAAAAA
CGAGTTGAAT ACAACATTTT ATTCTTCGAA ATACTCAGCA AGGCTTAAAA TTGCTTTAAA
TTTTTAAAAA TAATCTGACG TTTCGTGCCA AACAGTTGTC AAAACTTCCT AACACAGGAG
AAAAACCGTA AATTTTGAGT GTCGAAGAAT AA
>325_gi_RC
ATAGTTATTT ATTTAATGAG TTTGAAATCG GACGCTTTAT TCACGAGTGG ATTTTTAAAC
CACGAGTGAA AACGAGTGGT TTATCATCCA CGAGAATAAA TGAACCGATT TACACAAAAA
CGAGTTGAAT ACAACATTTT ATTTTTCGAA ATACTCAGCA AGGCTTAGAA TTGCTTTAAA
TTTTTAAAAA TAATTTGACG TTTCGTGCCA AACAGTTGTC AAAACTTCCT TACACAGGAG
AAAAACCGTA AATTTTGAGT GTCGAAGAAT AA
>349_gi_RC
ATAGTTATTT ATTTAATGAG TTTGAAATCG GACGCTTTAT TCACGAGTGG ATTTTTAAAC
CACGAGTGAA AACGAGTGGT TTATCATCCA CGAGAATAAA TGAACCGATT TACACAAAAA
CGAGTTGAAT ACAACATTTT ATTCTTCGAA ATACTCAGCA AGGCTTAAAA TTGATTTAAA
TTTTTAAAAA TAATTTGACG TTTCGTGCCA AACAGTTGTC AAAACTTCCT TACACAGGAG
AAAAACCCTA AATTTTGAGT GTCGAAGAAT AA
>027_gi_RC
ATAGTTATTT ATTTAATGAG TTTGAAATCG GACGCTTTAT TCACGAGTGG ATTTTTAAAC
CACGAGTGAA AACGAGTGGT TTATCATCCA CGAGAATAAA TGAACCGATT TACACAAAAA
CGAGTTGAAT ACAACATTTT ATTCTTCGAA ATACTCAGCA AGGCTTAAAA TTGCTTTAAA
TTTTTAAAAA TAATCTGACG TTTCGTGCCA AACAGTTGTC AAAACTTCCT TACACAGGAG
AAAAACCGTA AATTTTGAGT GTCGAAGAAT AA
>022_gi_RC
ATAGTTATTT ATTTAATGAG TTTGAAATCG GACGCTTTAC TCACGAGTGG ATTTTTAAAC
CACGAGTGAA AACGAGTGGT TTATCATCCA CGAGAATAAA TGAACCGATT TACACAAAAA
CGAGTTGAAT ACAACATTTT ATTCTTCGAA ATACTCAGCA AGGCTTAAAA CTGCTTTAAA
TTTTTAAAAA TAATCTGACG TTTCGTGCCA AACAGTTGTC AAAACTTCCT TACACAGGAG
AAAAACCGTA AATTTTGAGT GTCGAAGAAT AA
>324_gi
ATAGTTATTT ATTTAATGAG TTTGAAATCG GACGCTTTAC TCACGAGTGG ATTTTTAAAC
CACGAGTGAA AACGAGTGGT TTATCATCCA CGAGAATAAA TGAACCGATT TACACAAAAA
CGAGTTGAAT ACAACATTTT ATTCTTCGAA ATACTCAGCA AGGCTTAAAA CTGCTTTAAA
TTTTTAAAAA TAATCTGACG TTTCGTGCCA AACAGTTGTC AAAACTTCCT TACACAGGAG
AAAAACCGTA AATTTTGAGT GTCGAAGAAT AA
>137_gi_RC
ATAGTTATTT ATTTAATGAG TTTGAAATCG GACGCTTTAT TCACGAGTGG ATT-TTAAAC
CACGAGTGAA AACGAGTGGT TTATCATCCA CGAGAATAAA TGAACCGATT TACACAAAAA
CGAGTTGAAT ACAACATTTT ATTCTTCGAA ATACTCAGCA AGGCTTAAAA TTGCTTTAAA
TTTTTAAAAA TAATCTGACG TTTCGTGCCA AACAGTTGTC AAAACTTCCT TACACAGGAG
AAAAACCGCA AATTTTGAGT GTCGAAGAAT AA
>350_gi
ATAGTTATTT ATTTAATGAG TTTGAAATCG GACGCTTTAT TCACGAGTGG ATTTTTAAAC
CACGAGTGAA AACGAGTGGT TTATCATCCA CGAGAATAAA TGAACCGATT TACACAAAAA
CGAGTTGAAT ACAACATTTT ATTCTTCGAA ATACTCAGCA AGGCTTAAAA TTGCTTTAAA
TTTTTAAAAA TAATCTGACG TTTCGTGCCA AACAGTTGTC AAAACTTCCT TACACAGGAG
AAAAACCGCA AATTTTGAGT GTCGAAGAAT AA
>052_gi_RC
ATAGTTATTT ATTTAATGAG TTTGAAATCG GACGCTTTAT TCACGAGTGG ATTTTTAAAC
CACGAGTGAA AACGAGTGGT TTATCATCCA CGAGAATAAA TGAACCGATT TACACAAAAA
CGAGTTGAAT ACAACATTTT ATTCTTCGAA ATACTCAGCA AAGCTTAAAA TTGCTTTAAA
TTTTTAAAAA TAATCTGACG TTTCGTGCCA AACAGTTGTC AAAACTTCCT TACACAGGAG
AAAAACCGCA AATTTTGAGT GTCGAAGAAT AA
>123_gi_RC
ATAGTTATTT ATTTAATGAG TTTGAAATCG GACGCTTTAT TCACGAGTGG ATTTTTAAAC
CACGAGTGAA AACGAGTGGT TTATCATCCA CGAGAATAAA TGAACCGATT TACACAAAAA
CGAGTTGAAT ACAACATTTT ATTCTTCGAA ATACTCAGCA AGGCTTAAAA TTGCTTTAAA
TTTTTAAAAA TAATCTGACG TTTCGTGCCA AACAGTTGTC AAAACTTCCT TACACAGGAG
AAAAACCGCA AATTTTGAGT GTCGAAGAAT AA
>132_gi_RC
ATAGTTATTT ATTTAATGAG TTTGAAATCG GACGCTTTAT TCACGAGTGG ATTTTTAAAC
CACGAGTGAA AACGAGTGGT TTATCATCCA CGAGAATAAA TGAACCGATT TACACAAAAA
CGAGTTGAAT ACAACATTTT ATTCTTCGAA ATACTCAGCA AGGCTTAAAA TTGCTTTAAA
TTTTTAAAAA TAATCTGACG TTTCGTGCCA AACAGTTGTC AAAACTTCCT TACACAGGAG
AAAAACCGCA AATTTTGAGT GTCGAAGAAT AA
>260_gi
ATAGTTATTT ATTTAATGAG TTTGAAATCG GACGCTTTAT TCACGAGTGG ATTTTTAAAC
CACGAGTGAA AACGAGTGGT TTATCATCCA CGAGAATAAA TGAACCGATT TACACAAAAA
CGAGTTGAAT ACAACATTTT ATTCTTCGAA ATACTCAGCA AGGCTTAAAA TTGCTTTAAA
TTTTTAAAAA TAATCTGACG TTTCGTGCCA AACAGTTGTC AAAACTTCCT TACACAGGAG
AAAAACCGCA AATTTTGAGT GTCGAAGAAT AA
>257_gi
ATAGTTATTT ATTTAATGAG TTTGAAATCG GACGCTTTAT TCACGAGTGG ATTTTTAAAC
CACGAGTGAA AACGAGTGGT TTATCATCCA CGAGAATAAA TGAACCGATT TACACAAAAA
CGAGTTGAAT ACAACATTTT ATTCTTCGAA ATACTCAGCA CGGCTTAAAA TTGCTTTAAA
TTTTTAAAAA TAATCTGACG TTTCGTGCCA CACAGTTGTC AAAACTTCCT TACACAGGAG
AAAAACCGTA AATTTTGAGT GTCGAAGAAT AA
>320_gi
ATAGTTATTT ATTTAATGAG TTTGAAATCG GACGCTTTAT TCACGAGTGG ATTTTTAAAC
CACGAGTGAA AACGAGTGGT TTATCATCCA CGAGAATAAA TGAACCGATT TACACAAAAA
CGAGTTGAAT ACAACATTTT ATTCTTCGAA ATACTCAGCA CGGCTTAAAA TTGCTTTAAA
TTTTTAAAAA TAATCTGACG TTTCGTGCCA AACAGTTGTC AAAACTTCCT TACACAGGAG
AAAAACCGTA AATTTTGAGT GTCGAAGAAT AA
>065_gi_RC
ATAGTTATTT ATTTAATGAG TTTGAAATCG GACGCTTTAT TCACGAGTGG ATTTTTAAAG
CACGAGTGAA AACGAGTGGT TTATCATCCA CGAGAATAAA TGAACCGATT TACACAAAAA
CGAGTTGAAT ACAACATTTT ATTCTTCGAA ATACTCAGCA AGGCTTAAAA TTGCTTTAAA
TTTTTAAAAA TAATCTGACG TTTCGTGCCA AACAGTTGTC AAAACTTCCT TACACAGGAG
AAAAACCGTA AATTTTGAGT GTTGAAGAAT AA
>124_gi
ATAGTTATTT ATTTAATGAG TTTGAAATCG GACGCTTTAT TCACGAGTGG ATTTGTAAAC
CACGAGTGAA AACGAGTGGT TTATCATCCA CGAGAATAAA TGAACCGATT TACACAAAAA
CGAGTTGAAT ACAACATTTT ATTCTTCGAA ATACTCAGCA AGGCTTAAAA TTGCTTTAAA
TTTTTAAAAA TAATCTGACG TTTCGTGCCA AACAGTTGTC AAAACTTCCT TACACAGGAG
AAAAACCGTA AATTTTGAGT GTCGAAGAAT AA
>130_gi_RC
ATAGTTATTT ATTTAATGAG TTTGAAATCG GACGCTTTAT TCACGAGTGG ATTTTTAAAC
CACGAGTGAA AACGAGTGGT TTATCATCCA CGAGAATAAA TGAACCGATT TACACAAAAA
CGAGTTGAAT ACAACATTTT ATTCTTCGAA ATACTCAGCA AGGCTTAAAA TTGCTTTGAA
TTTTTAAAAA TAATTTGACG TTTCGTGCCA AACAGTTGTC AAAACTTCCT TACACAGGAG
AAAAACCGTA AATTTTGAGT GTCGAAGAAT AA
>265_gi
ATAGTTATTT ATTTAATGAG TTTGAAATCG GACGCTTTAT TCACGAGTGG ATTTTTAAAC
CACGAGTGAA AACGAGTGGT TTATCATCCA CGAGAATAAA TGAACCGATT TACACAAAAA
CGAGTTGAAT ACAACATTTT ATTCTTCGAA ATACTCAGCA AGGCTTAAAA TTGCTTTAAA
TTTTTAAAAA TAATTTGACG TTTCGTGCCA AACAATTGTC AAAACTTCCT TACACAGGAG
AAAAACCGTA AATTTTGAGT GTCGAAGAAT AA
>333_gi
ATAGTTATTT ATTTAATGAG TTTGAAATCG GACGCTTTAT TCACGAGTGG ATTTATAAAC
CACGAGTGAA AACGAGTGGT TTATCATCCA CGAGAATAAA TGAACCGATT TACACAAAAA
CGAGTTGAAT ACAACATTTT ATTCTTCGAA ATACTCAGCA AGGCTTAAAA TTGCTTTAAA
TTTTTAAAAA TAATTTGACG TTTCGTGCCA AACAGTTGTC AAAACTTCCT TACACAGGAG
AAAAACCGTA AATTTTGAGT GTCGAAGAAT AA
>075_gi
ATAGTTATTT ATTTAATGAG TTTGAAATCG GACGCTTTAT TCACGAGTGG ATTTTTAAAC
CACGAGTGAA AACGAGTGGT TTATCATCCA CGAGAATAAA TGAACCGATT TACACAAAAA
CGAGTTGAAT ACAACATTTT ATTCTTCGAA ATACTCAGCA AGGCTTAAAA TTGCTTTAAA
TTTTTAAAAA TAATCTGACG TTTCGTGCCA AACAGTTGTC AAAACTTCTT TACACAGGAG
AAAAACCGTA AATTTTGAGT GTCGAAGAAT AA
>205_gi_RC
ATAGTTATTT ATTTAATGAG TTTGAAATCG GACGCTTTAT TCACGAGTGG ATTTTTAAAC
CACGAGTGAA AACGAGTGGT TTATCATCCA CGAGAATAAA TGAACCGATT TACACAAAAA
CGAGTTGAAT ACAACATTTT ATTCTTCGAA ATACTCAGCA AGGCTTAAAA TTGCTTTAAA
TTTTTAAAAA TAATTTGACG TTTCGTGCCA AACAGTTGTC AAAACTTCCT TACACAGGAG
AAAAACCGTA AATTTTGAGT GTCGAAGAAT AA
>035_gi_RC
ATAGTTATTT ATTTAATGAG TTTGAAATCG GACGCTTTAT TCACGAGTGG ATTTTTAAAC
CGCGAGTGAA AACGAGTGGT TTATCATCCA CGAGAATAAA TGAACCGATT TACACAAAAA
CGAGTTGAAT ACAACATTTT ATTCTTCGAA ATACTCAGCA AGGCTTAAAA TTGCTTTAAA
TTTTTAAAAA TAATCTGACG TTTCGTGCCA AACAGTTGTC AAAACTTCCT TACACAGGAG
AAAAACCGTA AATTTTGAGT GTCGAAGAAT AA
>057_gi
ATAGTTATTT ATTTAATGAG TTTGAAATCG GACGCTTTAT TCACGAGTGG ATTTTTAAAC
CACGAGTGAA AACGAGTGGT TTATCATCCA CGAGAATAAA TGAACCGATT TACACAAAAA
CGAGTTGAAT ACAACATTTT ATTCTTCGAA ATACTCAGCA AGGCTTAAAA TTGCTTTAAA
TTTTTAAAAA TAATCTGACG TTTCGTGCCA AACAGTTGTC AAAACTTCCT TACACAGGAG
AAAAACCGTA AATTTTGAGT GTTGAAGAAT AA
>214_gi_RC
ATAGTTATTT ATTTAATGAG TTTGAAATCG GACGCTTTAT TCACGAGTGG ATTTTTAAAC
CACGAGTGAA AACGAGTGGT TTATCATCCA CGAGAATAAA TGAACCGATT TACACAAAAA
CGAGTTGAAT ACAACATTTT ATTCTTCGAA ATACTCAGCA AGGCTTAAAA TTGCTTTAAA
TTTTTAAAAA TAATTTGACG TTTCGTGCCA AACAGTTGTC AAAACTTCCT TACACAGGAG
AAAAACCGTA AATTTTGAGT GTCGAAGAAT AA
>317_gi_RC
ATAGTTATTT ATTTAATGAG TTTGAAATCG GACGCTTTAT TCACGAGTGG ATTTTTAAAC
CACGAGTGAA AACGAGTGGT TTATCATCCA CGAGAATAAA TGAACCGATT TACACAAAAA
CGAGTTAAAT ACAACATTTT ATTCTTCGAA ATACTCAGCA AGGCTTAAAA TTGCTTTAAA
TTTTTAAAAA TAATCTGACG TTTCGTGCCA AACAGTTGTC AAAACTTCCT TACACAGGAG
AAAAACCGTA AATTTTGAGT GTCGAAGAAT AA
>228_gi
ATAGTTATTT ATTTAATGAG TTTGAAATCG GACGCTTTAT TCACGAGTGG ATTTTTAAAC
CACGAGTGAA AACGAGTGGT TTATCATCCA CGAGAATAAA TGAACCGATT TACACAAAAA
CGAGTTGAAT ACAACATTTT ATTCTTTGAA ATACTCAGCA AGGCTTAAAA TTGCTTTAAA
TTTTTAAAAA TAATCTGACG TTTCGTGCCA AACAGTTGTC AAAACTTCCT TACACAGGAG
AAAAACCGTA AATTTTGAGT GTCGAAGAAT AA
>053_gi
ATAGTTATTT ATTTAATGAG TTTGAAATCG GACGCTTTAT TCACGAGTGG ATTTTTAAAC
CACGAGTGAA AACGAGTGGT TTATCATCCA CGAGAATAAA TGAACCGATT TACACAAAAA
CGAGTTGAAT ACAACATTTT ATTCTTCGAA ATACTCAGCA AGGCTTAAAA TTGCTTTAAA
TTTTTAAAAA TAATCTGACG TTTCGTGCCA AACAGTTGTC AAAACTTCCT TACACAGGAG
AAAAACCGTA AATTTTGAGT GTCGAAGAAT AA
>071_gi
ATAGTTATTT ATTTAATGAG TTTGAAATCG GACGCTTTAT TCACGAGTGG ATTTTTAAAC
CACGAGTGAA AACGAGTGGT TTATCATCCA CGAGAATAAA TGAACCGATT TACACAAAAA
CGAGTTGAAT ACAACATTTT ATTCTTCGAA ATACTCAGCA AGGCTTAAAA TTGCTTTAAA
TTTTTAAAAA TAATCTGACG TTTCGTGCCA AACAGTTGTC AAAACTTCCT TACACAGGAG
AAAAACCGTA AATTTTGAGT GTCGAAGAAT AA
>339_gi
ATAGTTATTT ATTTAATGAG TTTGAAATCG GACGCTTTAT TCACGAGTGG ATTTTTAAAC
CACGAGTGAA AACGAGTGGT TTATCATCCA CGAGAATAAA TGAACCGATT TACACAAAAA
CGAGTTGAAT ACAACATTTT ATTCTTCGAA ATACTCAGCA AGGCTTAAAA TTGCTTTAAA
TTTTTAAAAA TAATCTGACG TTTCGTGCCA AACAGTTGTC AAAACTTCCT TACACAGGAG
AAAAACCGTA AATTTTGAGT GTCGAAGAAT AA
>359_gi
ATAGTTATTT ATTTAATGAG TTTGAAATCG GACGCTTTAT TCACGAGTGG ATTTTTAAAC
CACGAGTGAA AACGAGTGGT TTATCATCCA CGAGAATAAA TGAACCGATT TACACAAAAA
CGAGTTGAAT ACAACATTTT ATTCTTCGAA ATACTCAGCA AGGCTTAAAA TTGCTTTAAA
TTTTTAAAAA TAATCTGACG TTTCGTGCCA AACAGTTGTC AAAACTTCCT TACACAGGAG
AAAAACCGTA AATTTTGAGT GTCGAAGAAT AA
>206_gi
ATAAATATTT TTTCCATGTG TTTGAAATGA AACACTTAA- ---------- --------AC
CACGAGTGAG AACGAGTGGT TTGTCATTCA CAAAAATAAA TGAACTGATT TACACGAAAA
TGAGTTGAAT ACA---TTTT ATTCTTCGAA TTACTCAACA AAGTTTAAAA TTGCATTAAA
TCTTT----- TTGTCTGATG TTGTGTGCCA AACAGTTGTC AAAACTTCCT TACACATGAG
GACAACCGTA AATTTTAAGT GTTGAAGAAT AA
>060_gi_RC
ATAGTTATTT ATTCACCGAG TTTGAAATCG GACGCTTTAT GGTCGAG-TG ATTTTTAAAC
GTCGAGTGTT AGTGAGAGGT TTATCATGCA CGAGAATAAA TTAATCGATT TACCCAAAAA
CGAAGTAAAT ACAACATTTT ATTTTGCGAG TTACTTAACA ATGCTTAAAA TTGCTTTAAA
TTTCTAAAAA TAATCTTACG TTTCGTGGCA AACAATTGTC AAAACTTTCT TACATAAGAA
AAAAA----- ---------- ---------- --
>309_gi_RC
ATAGTAGATT ATTCAACGAG TTCGAATTCG GACGCTGTAT TGCCTAGTGG ATTTTTAAAC
GTCGAGTGA- ---------- -------TAA CGAGAATAAA TTAATTGAGT TACACAAAAA
CGAGGTGAAT ACAACATTTT ATTTTTTGAA TT-------A ACATTAAAAA TTGCTTATAA
TTTTTAAAAA TAATCTGACG TTTCGTGCCA AACAATTGTC AAAACTTTCT TAGACAGGAT
AAAAATTGTA AGGTTTAAGT GTTGAAGAAT AA
>043_gi
TTAGTTATTT ATTTCACGAG TG--AAACCA CGAGTGAAA- --ACCAGTGG ATTATTACAC
CACGAGTGAA AACGAGTAGC TTATTATCCC CGAGAATAAA TGAACCGATT TACACGAAAA
TGAGTTAAAT ACAACGTTTT ATTCTTCTAA TTACAGAACA ACGCTTAAAA TTGCTTTAAA
TTTTTAAAAA AAATT----- ----GTGCTA AAGGGTTGTC AAAACTTCCT TACACAGGAG
AAAAACCGTA AATTTTGAGT GTCGAAGAAT AA
>314_gi
ATAGTTATTT ATTCGACGAA TTTGAAATTG GACACTTTAG TTACGCG--- ----------
------TAAT AATGAGTGGT TTAT---CCA TCAT-CTACG TGATACGATT TACAGGAAAA
CGAGTTGAAT ACAACATTTT ATTCATCGAA TTAATC---A AGGCTTAA-A TTG----AAA
TCTTTAAAA- ---TCTGGCG TTTCGTGCTG AACAGTTCTC ATAAATTCCT TACATAGGAG
AAAAACCTTA ACTTTG-AGT GTGGAAGAAT AA
>044_gi
ATACTTAAGA TGCTAATGTT TATGAAATCG GTCGCTTTAT TTACGAGTGA ATTTTTAAAA
CACGAGTGA- ---------T TTATTTCCCA CGAGAATAAA TGAACAGATT TACATAAAAA
CGAGTTGAAT ACAACATTTT ATTCATCGAA TTACTCAACA AGGCTTAAAA CTGCTTTAAA
TTTGCTAAAA TAATTTGACG TATTATGCCA AACAATTGTC AAAACTGTCT TACACAAAAG
AAATACC--- ---------- ---------T AA
>122_gi
ATAATTACTT ATTTACACAG TTTG------ ---------T TGCCGAGTGG ATTTTTAAAC
GTCGAGTAAT AACGAGAGGT TTATCATCCA TAAGAACAAA TGAACTGATT TACACGTAAA
CGGGGTTAAT ACAAAATTTT ATTCTTTAGA TTACTCAACA AGGCTTAAAA TTGCTTTCAA
TTTTTAAAAA TAATCTGACG TTTCGTGCCA AACAG----- ---------- ----------
---------- ---------- ---------- --
>312_gi
ATTGTTATTT ATTTACCAAG TTTGAAATCG GACGCTTTAT TGCCAAGTGA ATTTC-----
-----ATGA- ---------- --ATCATACG TCAGAATAAA TGAACCGATT TACACGAAAA
CGAGTTAAAT ACAACATTTT AATCTTTGAA TTACTCAACA AGGCTTAAAA TTGCTTTAAA
TATTTTAAAA TAATATGACG TTTTGTGCCA AACAGTTGTC AAAACTTTCT --CACAGAAA
AAAAACCCTA AATTTTGATA GATGAAGAAT AA
>268_gi
---------- ATTTA----- ----AGAACT GGGGTTCCAC ACATAAATGA GCATGCTAGC
TACCATTAAA AAAAAAT--C CAAACGTCCA TGCGATTAAA TCAACCGATT TACACGAAAA
CGAGGTCAAT ACAACATTTT ATTCTTAGAA TTACTCAACA AGGCTTAAAA TTGCTTTAAA
TTTGTAAAAA CAATCCGACG TTTCGTGTCA AACAGTTGTC AAAACTT--- ----------
---------- ---------- ---------- --
>133_gi
---------- ---------- ----AAATCG GACGCTTTAT TCACGACTAG AATTTTAAAC
CACCAATTAT AACGAGTGGT TTATTATCCA CGAAAATAAA TAAACCGATT TACACGAAGA
CAAATTGAAT ACA---TTTT ATTCTTCGAA TTACTT---A AGACTTGAAA TTGCTTTCAG
TCTTTAAAAA TATTCTGACG TGTCGTGCCA AACAGTTGTC AAAACTTCCT TACACAAGAG
AAAAACTGTA AATTTTGAGT GTGGAAGAAT AA
>278_gi
ATAGTTGTTT ATTCGACGAT TTTGTATTCG GATGCTTTAT TCACAAGTGG ATTTTTAAAG
GTCGAGTAAT AACGATAGGT TTATCATCCA CGAGAATAAA TGAACCGATT TACAGGAAAA
CGAGTTGAAT ACAACATTTT ATTCTTCAAC TT-------- AGGCTTAAAA TTGCTTCAAA
TTTTTAAAAA TAATCTGACG TTTCGTGCCA AACAGTTGTC AAACTTTCCT TACAGATTAG
AAAAACCGTA CATTTTGATT ATCAAAGAAT AA
>175_gi
ATAGTTATTT ATTTAATAAG AATGAAATCA AACGTTTTAT TCACGAATGG ATAATCAAAC
CACGAGTGAA AACGAGTGGT TTATCATCCA CGAGAATAAA TGAACCAATT TACACAA---
-------AA- ACAACATTTT ATTCTTCGAA TTACTTATTA AGACTTAAAA TAGCCTTAAA
TGTTTAAAAA TCATCTGACG TTGCGCGCCA AAAA------ ---------- ----------
---------- ---------- ---------- --
>012_gi_RC
ATATTAGATT ATTCAACGAG TTTGAAATCG GACACTTTA- TGTCGAGTGG ATTTTTTAAC
GTCGAATGAT AAAGAGAGTT TTATCATCCA CGAG------ ---------- ----------
--------AT ACAACATTTT ATTCTTCGAA TTACTCAGCA AGGCTTAAAA TTGTTTT-TT
TTTTTAAAAA TAATCTGACG TTTCGTGCCA TACAGTTGTG AAAACGTTCT TACACA-GGC
GAAAGCCGTA AATTTTGAGT GTTCAAGAAT AA
>010_gi_RC
ATAACTA-TT ATTTAACGAG TTTGAAATTG GACGCTTTAT GCACGAGTAG ATTATTAAAC
CACGAGTGAA AACAAGTGAT TTATCATCCA CGAAAATAAA GAAACTGATT TACACGAAAA
CGAGTTGAAT ACAACATGTT AGTCTTCGAA TTACTTAACA AAGCTTAAAC TTGCTTTAAA
TGTTTGAAAA TAATGTGACG TTTCGTGCCA AACAGTTGTC AAAACTTCCT TACACAGGAG
AAAAATCGGA AATTCTGAGT GTCGAAGAAT AA
>135_gi
---------T ATTCAACGAG TTTGAAATCG GACGCTTTAT TACCGAGTGG ATT-TTAAAC
GTCGAGTGA- -----TAGGT TTATCATCCA CATGAATAAA TGAACCGATT TATACAAAAA
CAAGGTGAAT ACAACATTTT ATTTTTTGAA TTACTCAACA AAGCTTAAAA TTGATTTACA
TTTTTAGAAG TAATCTGACG TTTCGTGCCA AACAGTTGTC AAGATTTTCT TACACTAGAG
AAAAATCGTA AATTTTGAGT GTTGAAGAAT AA
>226_gi
ATAGTTATTT ATTTAATGAA TTTGAAATCG AACTTTTTAT TCACGAGTGG ----------
---------A AAAGAGTGGT TTATCATCCA AG--AATAAA TGAATCGATT TACCAGAAAA
CGAGTTGAAT ACAACATTTT ATTCTTCATA TTACTCAACA AAGCTTAAAA TTGCTTTGAA
TCTTTAAAAA TCATCTGAAG TTT---GCCA AACAGTTGTG AAAACTGTCT CACACAGAAG
-AGAAACGGA TATTTTGTGT ATCGAAAAAT AA
>014_gi_RC
ATAGTTATTT ATTTAACAAT TTTGAAATCG GATGCTTTAT TCACGAGTAT TATATTAAAC
CACGAGTGAA AACGAGTGGT TTATCATTCA TGAGAATAAA TGAACAGATT TACACGAAAA
CGAGTTGGAT ACAACAATTT TTTTTTCGAA TTACTCAACG AGGCTTAAAA TTGCTTTGAA
TCTTTAAAAA TAATCTGTGG TTTCGTGTCA AACATT-GTC AAAACTGTTT TACATAGGAG
AAAAACCGGA AATTTTGAGT GTCGAAGAAT AA
>145_gi
ACGAT----- ---------- ---------- ---------- ---------- ATTATTATAC
CACGAGTGAA AGCGAGTGGT TTATCATCCA CGAGAATAAA TGAACCGATT TACACGAAAA
TCTGTTGAAT ACAACATTTT ATTTTTCGAT T-ACTGAACA AGGCTTAAAA TTGCTCTAAA
TCTCTAAAAA TATTCTGACG TTTCATGTCA AACAGTTGTC AAAACTTCCT TACACAGGAG
AAAAATCGTA AATTTTGAGT GTCGGAGGAT AC
>322_gi_RC
ATAGTTATTT ATTTACCGAG TTTGAAATTG AACGCTTTAT TACCGAGCGA ATTTTTAAAC
GTTGAGTTAT AACGAG---- -----ATCCA CGAGAATAAA TGATCCAATT TACACAAAGA
TGAGGTCAAT ATAACATTTT ATTCATCGAA TTACTCAACA AGGCTTAAAA TTGCCTTAAA
TTTTTAAAAA TAATCTGCC- ------GTCA AACAGTTGTC AAAACTTTCT TACACAGGAG
AAAAACCGTA AATTTTAAGT GTTGAAGAAT AA
>153_gi
ATAGTTATTT ATTCTACGAG T--------- ---------T TCAAGAATAT ATTTTTACAC
TACGAGTGAT AACGAGTGGT TTACCATCCA CGAGAATAAA T-----AACT TGCACGAAAA
CGAGTTGAAT ACAACATTTT ATTCTACGAA TCACCCAATA AGGTTTAAAA TTTCTTTAAA
TATTTAAAAA T--------- ---------- ---------- ---------- ----------
---------- ---------- ---------- --
>085_gi_RC
ATAGTTATTT ATTCGACGAG TTTGAAATCG GACGCTTTAT TCACGAGTGG ATTTTTTAAC
GTCGAATCAC AACGAGACGT TTAACATCCA CGAGAATAAG TGAACCGATT TATACGAAAG
CGAGTTGGAT ACAATATTTT ATTCTTCGAA TTACTCAACA AGGCTTAAAA TTGCTTTGAA
TCTCTAAAAA TAATCTGACG TTTCAT---- GACAGTTGTC AAAACTTCCT TACACAGGAG
AAAAATCGTA AACTGTGAGT GTCGAAGAAT AA
>276_gi
ATAGTTATTT ATTTACCAAG TTTTAAATCG AACGCTTTAT TGCTAAATGG AGTTTTAAAA
GTCGAGTGAT A--------- -------ACA CGAGAATAAA TGAACCGATT TACACGAAAA
CGAGGTCAAT ACAACATTTT ATTCTTCGAA TTACTCAACA AGGCTTAAAA TTGTTTTAAA
TTTTTAGAAA TAATCTGACG TTTCGTGCCA AACAGTTCTC AAAACTCTCT TACACAAGAA
AAAAACCATT AATTTTGAAT GTTAAAAAAT AA
>365_gi
ATAGTTATTT ATTTAACAAG TTTCAAATCG GACCTTTTAT TCATGAGTGG ATTATCAAAC
G--------- ---------- ---------- ----TATAAA TAAACCGATT TACACAAAAA
CGAGTTGAAT ACAACATTTT ACTCTTCGAA TTAATCAA-A AGGCTTAAAA TTGCT--AAA
TCTTTCAAAA TAATCTGACG CTTCGTGCCA AACTGTTGTC AAAACTTTCT CACACAGGAA
AAACATCAAA AATTTTGAGT GTCGAAGAAT AA
>090_gi_RC
ATAGTTATTT ATTTA----- TTTGAAATTG AACCCTTTAT TCACGAG--- -------AGT
CACGAGTGAA AACGAGTAGT TTATCATCCA CGAGAATAAA TGACCCGATT TACACGAAAA
CGAGTTGAAT ACAACATTTT AGTCTTCGAA TTATCCAACA AAGCTTAAAA CTGCTTTAAA
TCTTTCAAAA TTATCTAATG TTTCCTGTCA AACAGTTGTC AAGACTT-CT TACACAGGAG
AAAAACCGTA AATTTTGAGT GTCGAAGTAT AA
>301_gi
ATAGTTATTT ATTCGACGAG TTTGAAATTG GGCGTTTTAT TTACGAGTGA ATTTTTAAAC
GTCGAGTGAT AACGAGTGGT TTATCATTCA CGGGAATAAA TGAACCGATT TAAACGAAAA
CGAGTTGAAT ACAACATTTT ATTCTTCGAA GTACTCAACG CGGCTTAAAA TTGCTTTCAA
TCTTTAAAAA TAATCTGACG ATTCGTGTCA AACAATTGTC AAACTTTCCT TACACAGGAG
AAAAACCGTA AATTTT---- ---------- --
>279_gi_RC
ATATACTATT ATTTGACGAG TTTGAAATCG GACGTTTCAT TTACGATTGG A---------
---------- ---------- TCATCATCCT CGGGAATAAA TAAACCGATT TATACGAAAA
CGAGTTGAAT ACAACATTTT ATTCTTTGAA TTACTCAACA AGGCCTAAAA TTGCTTTAAA
TCTTAAAAAT TAATCTGACG TTTCCTACCA AACATTTGTC AAAACTGTTT GACACAGGA-
AAAAAACAGA AATTTTGAGT GTCGAAGAAA AA
>097_gi_RC
ATAACTA-TT ATTCGACGAG TTTGAATTCA AACGTTTTAT TCACGAGTGG ATTAGCAAAC
CACGAGTGAA AACGAGTGGT TTATCATCCA CGAGAATAAA TAACCTGATT TAGACGAAAA
CAAGTTGAAT ACAACATTTT ATACTTCGAG TTACTCAACA AGGGTTAAAA CTGCTTTAAA
TCATTAAAAA AAATGTCACT TTTCGTGACA AACAGTTGTT AAAACTGCCT TACACAGGAG
AAAAACCGTA AATTTTGAGT GTCGAAGAAT AA
>229_gi
ATAGTTATTT ATTCTACGAA TATGAAATCG GACGTTTTAT TCACGAGTGG ATTTTTGAAC
ATCGAGTGA- ---------- -------TAA CTAGAATAAA TGAACCGATT TACACAAAAA
CGAGTTGAAT ACAACATTTT ATTCCTCCAA TCATTCAACA AGGCCTAAAA TTGCTTTAAA
TTTTGAAAAA TAATCTAAAA TTTTGT---- ---------- ---------- ----------
---------- ---------- ---------- --
>031_gi_RC
ATATACAAAT ATTTAACGAG TTTGAAATCG GACGCTTTAT TTACGAGTGG AATATTAAAC
CACGAGTGAA AACAAGTGGT TTATCATCTA CGAGAATAAA TGAAACGATT TACACACAAA
CGAGTTGAAT ACAACATTTT ATTTTTCGAA TTACTCAACA AGGCTCAAAA TTGCTTTAAA
TTTATTAAAA TAATCTGACG TTTTGTGCCA GACAGTTGTT AAAACTTCCT TACACAGCAG
AAAAATTG-- --TTTCGAGC GTCGAAGAAT AA
>032_gi
ATAGCTATTT ATTTACCGAG TTTGAAATCG GACGCTTTA- TGCCGAGTTG ATTTTTGAAC
GTCGAGTGAT AATGAGAAGT TTATCATCCA CGAGAATAAA AGAACTGATT TACATGAAAA
CGAGTCGAAT ACAACATTTT ATTCCCCGAC TTACACAATA AGGCTTAAAA TTGCTTTAAA
TTTTTACAAA TGATC----- ---------- ---------- ---------T TATACAGGAG
AAAAACCGTA AATTTTGAGT GTTGAAGAAT AA
>235_gi_RC
ATTTATATTT ATTCGGCGAG TTTGAAATCG GAAACTAT-T TCACGAGTGG ATTTTTAAAC
GTCGAGTGTT AACGGGAGGT TCATCATCCA CGAGAACATA TGAACCGATT TAGACGAAAA
CGAGTTGAAT ACAACATTTT ATTCTTCGAA TTACTCAACA AGGCTTAAAA TTGCTTTAAA
TCTTGAAAAA TAATCTTACG TTTCGTGCCA AATAGTTGTC AAAATTCCTT AACACA-GAA
AAAAATTCTA AATTTTG--A GTCAAAGAA- --
>242_gi_RC
ATATACTATT ATGCTATGAG TTTG----TG GATTTTTTAA CCACAAG--- -----TTTAT
CACTTGTGA- ---------T TTATCATCCA TGAGAATAAA TGAACCGATT TACGCGACAA
CGAGTTGAAT ACAACATTTT ATTCTTCGAA TTACTTTAAC GGGCTTAAAA TTGCTATAAA
TTTTTAAAAA TAATCAAACG TTTCGTGCCA AACAGTCGTC AAAATTTCTT TACACAGGAG
AAAAACCGTA AATTTTGAGT AACGAAGAAT AA
>081_gi
ATAATTATTT ATTTAACGAG TGTGAAATCG GACGTTTTAT TCACGA---- ----------
---------A AACGAGTGGT TTATCATCCA CGAGTATAAA TGAACCGATT TACACGAAAA
CGAGTTAAAT ACAGCATTTT GTTTTTATAA GTACTGAACA AGGCTTAAAA ATGCTTT---
-------AAA TAATCTGACG TCTCGT---- -------GTC AAAATTGCCT TACACAGGAG
AAAAACCGTA AATTTTGAGT GCCGAGGAAT AA
>104_gi_RC
ACAGTTATAT ATTTAAAGAG TTTGAAATCG AACGTTTTAT TCACGAATAG ATTATCAAAC
CACAAGTGAA AACGAGTGGT TTATCTTCCA CGAGAATAAA TGAACTGATT TACACAAAAA
CGAGTTGAAT ACAACATTTT ATTCCTTAAA TTACTTAACA AGGCTTAAAA TTGCTTCAAA
TCTTTAAAAA TAATCTGACG TTTCGTGCCA AACAGTTGTC AAAACTGCCT CACAGAGGAG
AAAAACTGGA AATTTTGAGT GTCGAAAAAT AA
>290_gi_RC
---------- ---------- ---------- ---------T TCACGAGGGG AATATTAAAC
CACGAGTGAA AACAAGTGCT TTATCACTCA CGAAAATAAA TGAACCGATT TACACGAAAA
CGAGTTAAAT ACAACATTCT ATTCTTCTAA TTACTCAACA ATGCTTAAAA TTGCTTTAAA
TTA------- ---------G TTTCGCGCCA AACAGTT--- -----TTTCT AACACAGGAG
AAAAACCGTA AATTTTGAGT GTCGAAGAAT AA
>318_gi_RC
ATATACTATT ATTTAACGAG TTTAAAATCG GACGTTTTAT TCAAGAGTGG ATAGTCAATT
---------- ---------- ---------- ----ATGAAA TGAACTGATT TACGTAAAAA
CGAGTTGAAT ACAACATTTT ATTCTCCGAC TTACTCAACA AGGCTTAAAA TTGCTTTACA
TCTTTAAAAA TAATCTGACG TTTCGTGCCA TACAGTTGTC AAAACTGCCT TACACAGGAG
AAAAATCGGA AATTTTGAGT GTCGAAAAAT AA
>198_gi_RC
ATAGTTATTT ATTTAACGAG TTTCAAATCA GACGCTTTAT TCACAAGTCG AGTATTAAAC
CACGAGTGAA AACGAGTGGT TTATCATCCA CGAGAATAAA TAAACCGATT TACACGAAAA
CAAGCTGAAT ACATCATTTT ATTCTTCAAA TTACTCAGCA AGACTTAAAA TTGCTTTAAA
TCTTTAAAAA TAATCTGACG TTTTGTACCA AACAGTTTTC AAAACTTCCT TACACAGGAG
AAAAACCGAA AATTTTGACT GTCAAAAAAT AA
>337_gi
---------- ---------- ---------- -----TTTAT TCACGAGTAA ATTAT-----
--CAAGTGAA AACGAGTGGT TTATCATCCA CGAGAATAAA AGAACCGATT TACACGAAAA
CAAGTTGAAT TCAACAATTT CTTTTTCGAA TTACTCAACA AAGCTTGAAA TTGCTTTAAA
TCTTTAAAAA TATTATGACG T-----GACA AATAGTTGTC AAAACTGCCT TAGGCAGGAA
AAATATC--- --------GT GTTGAAGAAT AA
>107_gi
ATAGA---TT ATTCAACGAG TTTGAAATCG GACGCTTAAC TGCCGAGTGG ATTTTTAAAC
GTCGAGTTA- ---------- ------TCCA CGAGAATAAA TGAACCGATT CACACAAAAA
CGAGGTGAAT ACAACATTTT ATTCTTCAAA TTACTCAACA AAGCTAAAAA TTGCTTTAGA
TTTTTAAAAA TAATCTGACG TTTCGTGCCA AA-ACTTGTA AAAACTTTCT AACAGACA--
---------- ---------- ---------- --
>249_gi
ATAGACTATT TTTTAACGAG TTTGAGATCG GACGTTTTAT TCACGAGTGG ATTATTAAAC
CACGAGTGAA AACGAGTGGT TTCCCATGCA CGAGAATAAA TGAACCGATT TACAGGAAAA
CGAGTTGAAT ACAACATT-T ATTCTTCTAA TTACTCAACA AGGCTTAAAA TTGCTTTAAA
TCCTTAAAAA TAGTCTGACG TTTTCCGCCA AACATTTGTC A-AAATTTTT TACACAGAAG
AAAAAACGCA TATTTTGACT GTCGAAGAAC AA
>106_gi_RC
TTAGTTATTT ATTTAACGAG TTTGAAATCG GACGCTTTAT TCACGAGTGG AGTATTAAAC
CACGAGTGG- ---------T TAGTCATCCA CGAGATTAAA TGAACCGATT TTCACGAAAA
CGAGTTGAAT ACAACATTTT ATTTTTCGAA TTGCTCAAAA AGGCTTAAAA TTGCATCACA
TCTTTAAAAA TAATCTGACG TTTCATGCCA AATAGTT--- ---------- ----------
---------- ---------- ---------- --
>026_gi
ACACTTATTT ATTTAACGAA TTAGAAATCG GACGTTTTAT TCAG---TGG ATTATCAAAC
CACCAGTGA- ---------- ------TCCA CGAGAATAAA TGAACGGATT TACACGAAAA
CGAGTTGAAT ACAACATTTT ATTCCTTGAA TTACTCAAGA ACGCCTAAAA TTCCTTTAAA
TCTTTAAAAA CAATCTGACG TTTCGTGCCA AACAGTTGTT AAAATTGTCT TACACAGGAG
AAAAACCGGA AACTTTGAAT GTCGAAGAAT AA
>016_gi
ATAGTTATTT ATTTACCGAG TTTGAAATCG GACGCTTTAT TGCCGAGTGG ATTTTTAAAC
GTCGAGTGAT AACGAGAGGT TTATGGA--- ----AATAAA TGAACCAATT TACACGAAAA
CGAGATTAAT ACAACATTTT ATTCTTCGAA TTATTCATCA AGGCTTAAAA TTGCTTTAAA
TTTCTAAAAG TAATCTGACG TTTCGTGACA AACAGTTGTC AAAACATTCT TACACATGA-
AAAAACCGTA AATGTTT--- ---------- --
>059_gi_RC
---------- ---------- ---------- ------TTAT TCACGAGTGA A--ATTAAAC
CACGTGTAAA AACGAGTAGT TTATCATCCA CGAGAATAAA TAAACTGATT TAGACGAAAA
CGAGTTGAAT ACAACATTTT ATTCTTACAA TTACCCAACA AGGCTTCAAA TTGCTTTAAA
TTTTTAAAAG TAATCTGACG TTTTAT---- --CGGTTGTC AAAACTGCCT TACATAGGAG
AAAAACCGTA AATTGCGACT GTCGAAGCAT AA
>015_gi_RC
ATTCTTATTT ATTTAACAAG TCTGAAATTG GACGCTTTAT TCACGAGTAA ACTGTTAAAC
CACGAGTGAA ACCGACTGGT TTATCATCCA CGAGAATAAA TGAACCGATT TACACGAAAA
CGAGTTGAAT ACATCATTTT ATTCTTCGAA TTACTCAACA AGGCTTAACA TTGCTTTAAA
TCTTTAAAAA TAGTTTGACG TTTCTTGTCA AACAGTTGTC AAAACTTCCT TACACAGGAG
AAAAACCATA AATTTTGAGT GTCGAAG--- --
>360_gi_RC
ATATACTATT ATTTAACTAG TTTAAAATCG GACGCTTTAT TCACGAGTGG AATATTAAAC
CACGAGTGG- ---------T TCATGATCCA CGAGAATAAA TTAACCGATT CTCACGAAAA
CGAGTTGAAT ACAACATTTT ATTCTTCGAA TTGCTCAACA AGGCCTAAAA TTGCTTAAAA
TCTTTAAAAA TAATCTGACG TTTCATGTCA AACAGTTGTC AAATTTTTAT TACACAGGAG
AAAAACCGTA ---------- ---------- --
>147_gi
--AATTATTT ATTTAACGAA TTTGAAATCG GACGCTTTAT TCACGAGTGG ----------
---------- ---------T TTATCAGCCA CGAGAGTAAA TGAACCAATC TACACGAAAA
CGAGTTGAAT ACAACATTTT ATTCTTCGAA TTACTGAACA AAGCTTAAAG TTGCTTCAAA
TCTTTAAAAA TAATCAGAGG TTT-GTGTTA AACAGTTGTC AAAACTTCAT TACACAGGAG
AAAAACCATA AATTTTGAGT GTCGGAG--- --
>332_gi
ATAGTTACTC ATTTAACGAG CTTGAAATCG GACGCTTTAT TCACGAGTGG A---------
---------- ---------T TTATCATCCC CGAGAATAAA TGAACCGATT TACATGAAAA
CGAGTTGAAT ACAATATTTT TTTTTTCGAA TT-------A CAAC-----A ATGCTTAAAA
TCTTTAAAAA TAATCTGACG TTTCGTACCA AACAGTTGTC --AAGTTTCT TACACAGGAG
AAAAACCGTA A--------- ---------- --
>162_gi
ATAGTTATTT ATTTACCGAG TTTGAAATCG GACGCTTTAT TGCCGAG--- ----------
---------A AG-------T TTATCATCCA TAGGAATAAA TGAACCGATT TACACGAAAA
CGAGTTTAAT ACAACATTTT ATTCTTCGAA TTAGTTAACA AGGCTTAAAA TTGTTTTAAA
TTTTTAAAAA TAATCTGACG TTTCGTGCCA AACAGTTGGT AAAACTTTCT TACACAGGA-
AAAAACCGTA AATTTTGACT GTTGAAGAAT GA
>165_gi_RC
-TATTTTTTT ATTCTACGAG TTCGAAATCG GACGCTTTAT TCACGAGTTT AATTTTAAGC
GTCGAGTAAT AGCAAGAGGT TTATCATCCA GGAGAATAAA TGAACCGATT TACACGAAAT
CGAGTTGAAT ACAACATTTT TAACTTTGAA TTACTCAACA AGCCTTAAAA TTGCTTTAAA
ACTTTAAAAA TAATCTGA-- ---------- ---------- ---------- ----------
---------- ---------- ---------- --
>166_gi_RC
-TATTTTTTT ATTCTACGAG TTCGAAATCG GACGCTTTAT TCACGAGTTT AATTTTAAGC
GTCGAGTAAT AGCAAGAGGT TTATCATCCA GGAGAATAAA TGAACCGATT TACACGAAAT
CGAGTTGAAT ACAACATTTT TAACTTTGAA TTACTCAACA AGCCTTAAAA TTGCTTTAAA
ACTTTAAAAA TAATCTGA-- ---------- ---------- ---------- ----------
---------- ---------- ---------- --
>267_gi
---------- ---------- ------ATCA GA-------- ---------- ----------
---------- ---------- ---------- ----AATACG TGTCTTAATT TACAGGTAAC
AGAGTTAAAT ACAACATTTT ATTCTTCGAA TTACTCAACA ATGCTTAAAA TTGCTTTAAA
TTTTTAATAA TAATCTAACG TTTCGTGTCA AACAGTAGTC AAAACTGTCT TACACAGGAG
AAAAACCGGA AATTTTGAGT GTCGAAGAAT AA
>255_gi
---------- ---------G ACTG------ ---------- -------TGG ATTATCAAAC
TGCGACTGAA AACGAGTGGT TTAT-ATCTA CGAGAATAAA TGAACCGATT TACACGAAAA
CGAGTTGAAT ACAACATTTT ATTCTTTGAA TTACACAACA AGGCTTAAAA TTGCTTCAAA
TCTTTAAAAA TAATCTGACG CTTCGTGCCA AACAGTTATC AGAATT---- ----------
---------- ---------- ---------- --
>088_gi_RC
---------- ---------- ---------- ---------- ---------- ----------
--------G- ---------T TTATCCTACA CAA-AATAAA TGAACCAAAA TACACGAAAA
CGAGTTGAAT ACAACATTTT ATTCTTTGAA TTATTCAACA AGGCTTAAAA TTACTTTAAA
TCT--TAAAA TAATCTGATG TTTCGT---- GACAGTTGTC AAAACTTCCT TACACAGGAG
AAAAACCATA ATTTTTTAGT GTCGACAAAT AA
>179_gi_RC
--------TT ATTCTATGAG TTTGAAATCG GACGTTTTAT TCACGAG--- ----------
------TGAA TATGAGTGGT TTATCATCCA CGAGAATAAA TAAAACGCTT GACACGAAAA
CGAGTTGAAT ACAACATTTT ATTCTTCGAA TTACTCAGCA AGGCTTAAAA TTGCTTTAAA
CCTTTAAAAA CAGTCTGACG TTTCGTGCCA AACAGTAGTC AAAACTTCCT TACACAGGAG
AAAAATACTA AATTTTGAGT GTCGAAGAAT AA
>251_gi_RC
------ATTT ATTTATCTAG TTT-AAATCG GACGCTTTAT TCACGA---- ----------
---------- ---------- ---------- ----AATAAA TGAACCGATT TACATGAAAA
CGAGTTGAAT GCAACATTTT ATTCTCTGAA TTATTAAACA AGGC------ ----TTTAAA
TCTTTAAAAA TAATCTGAAG TTT-ATGTCA AACACTTGTC AAAACCTCCT TACACAGGAG
AAAAACCGTA AATTTTGAGT GTCGAAGAAT AA
>273_gi
ATAGCTATTT ATTTACCGAG TTTGAAATCG GACCCTTTG- TGCCGAGTGG ATTTTTAAAC
GTCGAGTGAT AACAAG---- ---------- --AGAATAAA TGAACCGATT TACACGAAAA
CGAGTTGAAT ACAACGTTTT ATTCTTCGAA TAACTCAACA AGGCTTGAAA TTGCTTTAAA
TTTTTAAAAG TAAT------ -TTCGCGCCA AACAGTTGTC AAAACTTTCT TACACAGGAG
AAAAACCGTA AATTTTGACT GTTGAAAATT AA
>127_gi
ATAGTTATTT ATTTAACGTG TTTGAAATCG GATGCTTTAT TCAGGAGTGG ATTTTTAAAC
GTCCAGTGA- ---------- -TAACGTCCA CGAGAATAAC TGAATCGACT TTTACGAAAA
CGAGTTGAAT ACAACATTTT ATTCTTCAAA TTACTCAACA AGGCTTAAAA TTGCTTTAAA
TCTTTAAAAA TAATTTGACG TTTCATGCCA AATAGTTGTC AAAACTTTCT TATACAGGAG
AAAAACCGTA AATTTTGATT GTCGAAGAAT AA
>366_gi
ATAATTATTT ATTTAACAAG TTTGAAATCG GACGCTTTAT TCACGAGTGG ATTGTTAAAC
CATGAAATG- ---------- ---------- ----AATAAA TAAACAGATT TATACGAAAA
CGAGTTGAAT ACAACATTTT ---------- --ACTCAACA AGGCTTAAAG TTGCTTCAAA
TCTTTAAAAA TAGTTTGACG TTTCGTGTCA AAGAGTTGTC AAAACTTCCT TACACAGGAG
AAAAACCGTA AGTTTTGAGT GTCGAAGAAT AA
>004_gi_RC
ATATACTATT ATTTAACGAG TTTA------ ----TTTTAT TCACGAGTGG ATAATCAAAT
CCCGAGTAAA AACGAGTGGT TTATCATCCA GGAGAATAAA TCAACTGATT TACACGAAAA
CGAGTTGAAT ACAACATTTT ATTCTTCGAA CTACTCACCA AGTCTTAAAA TTGCTCTAAA
TCTTTAAAAA ATATTT---- TTTCGTGCCA AACAGTTGTC AAAACTGGCT TACACAGGAG
AAAAACCGGA AATTTTGAGT GTCGAAGAAT AA
>051_gi_RC
ATAATTATTT ATTTAACTCG TTTGAAATCG GACGTTTTAT TCACGAGTGG ATAATCAAGT
GACGAGTGAA AACGAGTGGT TTATCATCCA CGAGAATAAA TAAGCCGATT TACACGAAAA
CGAGTTGAAT ACAACATTTT ATTCTTCGGA TTACTCAACA AGGCTTAATA TTGCTTAAAA
TTGCTAAACA TAATCTGACG TTTCGTGTCA AACAGTTGTC AAAACTGTCT TAGACAGGAG
GAAAACGAAA AATTTTGAGT GTCAAAGAAT AA
>190_gi_RC
ATAGTTATTG ATCTAATGGG TTTGAAATCG GATGTTTTAT TCACGAGTGG ATGATCAAAC
CACGAGTGGA AACGAGTGAT TTATCATCCA CGAGAATGAA TGAACCGATT TACACGAAAA
CGAGTTGAAT ACAACATTTT ATTCTTCAAA TTACTCAATA AGGATCAAAA CTGCGTTAAA
TCTTTAAAAT TAATCTGACG TTTCGTGCCA AATAGTTGTC AAAACTTCCT TATACAGGAG
AAAAACCGTA AATTTTGAGT GTCGAAGAAT AA
>169_gi
ATGGTTATTT ATTTAACGAG TTTTAAATCG GACGTTTTAT TCAC------ -----CAAAC
CACGAGTGAA AACGAGTGGT TTATCATCCA CGAGAATAAA AGAACTGATT TAAACGAAAA
CGAGTTGAAT CCAATATTTT ATTTTTCGAT TT----AAC- ---------- -------AAA
ACTTTAAAAA TAATCTGACG TTTCCTGCCA AACAGTT--- ------GTCT TACACAGGA-
AAAAACCTGA AATTTTT--- ---------- --
>287_gi
ACAGTCATTT ATTTAACGAG TTTGAAATCG GACACTTTAT TCACGAGTGG ATTTTTAAGT
CACGAGTGTT AACGAGTGGT TTATCATCAT CAAGAATAAA T--------- -ACACGAAAA
CGAGTTGAAT ACAACATTTT ATTCAGCGAA TTACTCAACA AGGCTTAAAA TTACTTTAAA
TCTTTAAAAA TAATCTGACG TTACGT---- ---------- ---------- ----------
---------- ---------- ---------- --
>196_gi_RC
ATAGTTATTT ATTTAACGAG TTTG---TCG GACACATTA- ---------- -------AAC
TACGAGTGAG GACGAGCGAT TTATCATCCA CCAGAATACA CGAACCGATT TACATGAAAA
CGAATTGAAT ACAACATTTT ATTCTTCGAA TTACTCAACA AGGCTTAAAA TTGCTTTAAA
CCTTTAAAAA TAATCTGACG TTTCGTGCC- ---AGTTTTC AAAACTTTCT TA--------
---------- ---------- ---------- --
>160_gi
ATAGTAGATT ATTCAAGAAG TTTG------ ---------T TGCCAAGTAA ATTTTTAAAC
GTAGAGTGAC AACGAGAGGT TTATCATCCG CGAACATAAA TGAACCGATT TACACAAAAA
CGAGGTGAAT ACAACATTTT ATTCTTCAAA TTACTCAAAA AGGCTTAAAA TTCCTTTGAA
TTTTTAAAAA TAATCT---- ---------- -------GTC AAAACTTTCT TACACAGGAG
AAAAACCGTA AATTTT---- ---------- --
>197_gi
ATTTACTATT ATTCTACGAG TTTGAAATCG GACGCTTTAT TCACGAGTAG ATTTCTCAAT
CACAACAAAT AACGAGTGAT TTATCATTCA CGAAAATAAA TGAACCGATT TACACGAAGA
CGAGTTGAAT ACAAAATTTT ATTCTTCGAA TTACTCAACA AGGTTTAAAA TTGCTTAAAA
TCTTTTAAAA TAATC----- ---------- ---------- ---------- ----------
---------- ---------- ---------- --
>159_gi_RC
ATAGTTATTT ATTTAATAAG CTGTAAATCG GACGCTTTAT TCACGAGTGG ATTATTAAAC
TACGAGTGAA AACGAGTGGT TCTTTATCCA CGAGAAGAAA TGAACCGATT TACACGAAAA
CGAGTTAAAT ACAACATTTT ATTCTTCGAA TTACTCAACA AAACTTAAAA TTGCTTTAAA
TCCTAAAAAA TAATCTGAGA TTTCGTGCCA AAGACCTGAC AAAATTTTCT TACACAAGAG
AAAAACCGTA AATTTT---- ---------- --
>203_gi_RC
ATAGTTATTT ATTTACCGAG TTTGAAATCG GA-------- ---------- --TTTTAAAC
GTCGAATGAC AACGAGGGGT TTATTATCCA CGAGATTAAA TGAACCGATT TACATGAAAA
CGAGTTGAAT ACAACATTTT ATTCTTCGAA TTACTCAACA GGGCTTAAAA TTGCTTTAAA
TTTTTAAAAA TAATCTGATG TTTCGTGTCA AACAGTTGTC AAAACTTTCT TACACAGAAA
AAAAACTGTA AATTTTGACT GTTGAACAAT AA
>177_gi
ATAGTTATTT ATTCGAAGAG TTTGAAATCG GACGCTTTAT TTACGAGCGG ATTTTTAAAC
ATCGAGTGAT AACCAGAGGT TTAT-----A CGAGAATAAA TGAACCGATT TACACGAAAA
CAAGTTGAAT ACAACATTTT ATTCTTCAAA TTATTCAACA AGGCTTGAAA TTGCTTTAAA
TCTTAAAAAA ATATCTGACG TTTCGTGCC- ---------- ---------- ----------
---------- ---------- ---------- --
>304_gi_RC
ATAGTTATTT ATTCGACGAG TTTGAAATTG GACGCTCTTT TCACGAGTGG ATTTTTAAAC
GTCGAGTGAT AACGAGAGGA TTATCATCCA CGAGAATAGA TAAACCGATT TACACAAAAA
CAAGTTGAAT ACAACATTTT ATTCTTCGAA TTATTCAATA AGACTTAAAA TTGTTTTAAA
TCTTTAAAAA TAATCTGACG TTTCGTGCCA AACAGTTACC AAGACTGCCT TACACA-AAA
AAAAACCGAA AATTTTGAGT GTCGAAAAAT AA
>286_gi_RC
ATAGTTATTT ATTTAACGAG TTTGAAATCG GACGCTTTAT TCACGAGTGG AATATTAAAC
TACGAGTGGA AACGAGTGGT TTAATATTCA CGAGAATAAA TAAACCGATT TACACGAAAA
TGAATTGAAA ACAACATTTT ATTATC---- --ACTCAAAA AGGCTTAAAA TTGCTTTAAA
TCTTTAAAAA TAATCTGACG TTTCATGTCA AACTGTTGTC AA-------- ----------
AACAA----- -ATTTTGAGT GTCGAACAAT AA
>077_gi
--------TT ATTTAACGAG TTTGAAATCG GACGTTTGAT TCACTAGTAG ATAATCAAAC
CACGAGTGAA AACGAGTGGT TTATCATCCA C--------- -AAACCGATA TACACAAAAA
CGAGTTGAAT ACATCATT-T ATTCTTCGAA TTACTCAACA AAGCTTAAAA TTGCTTTAAA
ACTTAAAAAA TAATCTCACG TTTAGTGCCA AACTGTTGTC AAAACTACCT TACACAGGAG
AAAAAACGAA AATTTTG--A GTCGAAAAAT --
>136_gi_RC
ACAGTTATTT ATTTAACGAG TTTGAAATCG GACGCTTTAT TCACGAGTTG ATTATTAAAC
CACGAGTAAA AATGAGTGGT TCATCTTTCA CGAGAATAAA TGAACCATTT TATACGAAAA
CGAGTTAAAT ACAACATTTT ATTCTTCGAA TTACTCAACA ATGCTTAAAA TTGCTTTAAA
TCTTTAAAAA TAATCTGACG TTTCGCGCCA AGCAGTTGTC AAAACATTGT TACACAGGAG
AAAAACCTTA TATTTTGATT GTCGTAGAAT AA
>334_gi_RC
TAATTTCTTT CTTTAACGGG TTTGAAATCG GAATCTTTAT TCACGAGTGG G---------
---------- ---------T TTATCATCCA CGAGAATAAA TAAATCGATT TTCACCAAAA
CGAGTTGAAT ACAACATTTT ATTCTTCGAA TTACTCAACA AGGCTCAAAA TTGCTTTAAA
TCTTCAAAAA TAATCTCACG TTTCGTGCGA AACAGTTGTC AAAACTTTCT TACACAGGAG
AAAAACCGTA TATTTTGAGT GTCGAAGAAT AA
>186_gi
ATAGTTATTT ATTTAACGAG TTTGAAATCG GTCGCTTTAT TTACGAGTGG ATTATTAAAC
CACGATTGAA AACGAGTGGT TTATCATCCA CGAGAGTAAA TAAACCGATT TACAAGAAAA
CGAGTTGAAT ACAATATCTT CTTCTTCGAA TTACTCAACA AGGCTTAAAA TTGCTTTAAA
TCTTTAAAAA TAATCT---- ---------A AACAGTCGTC AAAACG---- -ACATAGGAG
AAAAGCCGGA AAATTTGAGT GGCGAAAAAT AA
>340_gi_RC
-----TATTT ATTTAACGAG TTTGAAATCG GTCGTTTTAT CCACGAGTGG ATAATCAAAC
CACGAGTGAA AACGAGTGGT TTATCACCCA CGAGAATAAA TAAGCCGATT TACACGAAAA
TGAGTTGAAT ATAACATTTT ATTCTTCGAA TTACTCAACA ACGCTTAAAA TTGCTTTAAA
TCTTTAAAAA TAATCTGTCG TTTTGTGCCA AACAGTTGTC AAAACTG--T TACACAGAAG
AAAAACCGGA AATTTTGAGT ATCGAAGAAT AA
>105_gi
ATAGTGTTTT ATTTAGCGAG TTTAAAATCG GACGCTTTAT TCACGAGGGG AATATCAAA-
--CGAGTGAA AACGAGTGGT TTATCATCCA CGAGAATAAA TGATCTGATT TACACAAAAA
CGAGTTGAAT ACAACATTTT ATTCTTCGAA TTACTCAACT AGGCTTAAAA TTGCTTTAAA
TCTTTGAAGA TGATCTGACG TTTCGC---- -------GCC AA-------- ----------
---------- ---------- ---------- --
>336_gi_RC
ATAGTTTATT ATTTATTGAG TTTGAAATCG GACGTTTTAT TCACGAGTGG ATTATCAAAC
CACGAGTGAA AACGAGTGGT TTATCATCCA CGAGAATAAA TGAAGCGATT TACACGAAAT
CGAGTTGAAT ACAACATTTT ATTTCTCGAA TTACTCAATA AGGCTTAAGA TTGCTTCAAA
TCTTTAAAAG TTATCTGACG TTTTGTGGCA AGCAGTTGTG AAAACTGCTT TACACAGGAG
AAAAACCGGA AACTTTGAGT GTCGATGAAT AA
>194_b_gi_RC
ATAGTTATTT ATTTAACGAG TCTGAAATCG GATGCTTTAT TCACGAGTAG AATATTAAAC
CACGAGTGAA AACGAGTGGT TTATCATCCA CGAGAATAAA TGAACCGATT TACATGAAAA
CGAGTTGAAT ACAACATTTT ATTTTTCGAA TTACTTAACA AGATCTTAAA TTGCTTTATA
TCTTTAAAAA TAATCTGACG TTTCATGTCA ACCAGTTGTC AACACCTTCT GACAA--GAG
AAAAACCATA TACTTTTAGT GTCAATGAAT AA
>072_gi_RC
ATAGTTATTC ATTTAACCAG TTTGAAATCA GACGCTTTAT TCACGAGTGG ATTGTTAAAT
CACGAGTGAA AACAAGTGGT TTATCATCCG CGAGAATAAA TGAACCGATT TACACGAAAA
CGAGTTGAAT ACAACATTTT ATTCTTCGAT TCACTCAACA AGGCTTAAAA TTGCTTTAAA
TCTGTAAAAA TACTCTGACG TTTCGTGTCA AACAGTTGTC AAAACTTTCT TACACAGGAG
AAGAA----- ---------- ---------- --
>139_gi
ATAGTTATTT ATTTAAGGAG TTTTAAATTG GACGTTTTT- ---------- -TTTTCAAAC
CTCGAGTGAA AACGAGTGGT TTATCATCCA CGAGAATAAA TGAACCGATT TACACGAAAA
CGAGTTGAAT ACAACATTTT ATTTTTCGAA TTACTCACCA AAGCTTAAAA TTGCTTTAAA
ATTTTAAAAA TAATCTGACG TTTTGTGACA AACAGTTGTT AAAACTTTTT TACACAGGAG
AAAAACCGGA AATTTTGAGT GTCGAAAAAT AA
>227_gi
ATAGCTATTT ATTTAATGAG TTTGAAAT-- -----TCTAT TCACGAGTGG ATTGTCAAAC
CACGAGTGAA AACGAGTGGT TTATCATTTA CAAAAATAAA TGAACCGATT TACACGAAAA
CGAGTTGAAT ACAACATTTT ATTCTTCGAA TTACTGAAAA TGGCTTCAAA TTGCTTTAAA
TCTCTAAAAA TAATGTAACG TTTCGTGCC- ---AGTTGTC AAATCTGTCT TACACAAGAA
AAGAA---TA AAAGTTG--- ---------- --
>294_gi_RC
---------- ---------- ---------- -----TTTAT TCACGACTGG ATAATCAAAC
CACGAGTGAA AAC--GTGGT TTATCATCCA CAAGAATAAA TGAACCGATT TACACGAAAA
CGAGTTGAAT ACAACATTTT ATTCTCCGAA TTACTCAACA AAGCTTAAAA TTGCTTTAAA
TCTTTTAAAA TAATCTGACT TTTTGTGCCA AACAATTGTC AAAACTGCCT TACGCAGAAG
AAAAAACGGA AATTTTCAGT GTCGAAGAAT AA
>008_gi_RC
--------TT ATTTAACGAG CTTGAAATCG GACGCTTTAT GCACGAGTGA ATTTTTAAAC
GTCGAGTGAT AACAAGAGGT TTATCATCCA CGAGAATAAA TGAACCGATT TAGGCTAAAA
CGAGTTGAAT ACAACATTTT ATTCTTCGAA TTATTCAACA AAGCTTCAAA TTGCTTTAAA
TCTTAAAAAA TAATCAGATG TTTCGTGCCA AACAATTGTT AAAACTTCCT TACACAGGAG
AAAAGCCATA AATTTTGAGT GTCGAAGAAT AA
>342_gi
ATAGT----- ---------- --TGAAATCG GACGCTTTAT TCACGAGTGG ----------
---------A AACGAGTGGT TTATCATCCA CGGGAATAAA TGATCCGATT TACGCGAAAA
CGAGTTGAAT ACAACATTTT ATTTTTAGAA TTACTCAACA AGGCTTAAAA ATCCTTTAAA
TCTTTAAAAA TAATCTGACG TTTCATGTCA AACAGCTGTC AAAACTTAC- ----------
---------- -ATTTTGAGT GCCGAAGAAT AA
>034_gi
ATAGTTATTT ATTTACCAAG TTTGAAATCG GACGCTATAT TGCCGAGTGG ATTTTTAAAC
GTCGAGTGAT AACGAGAGGC TTATCATCCA CTGAAATAAA TGACCTAATT TACACGATAA
CGAGGTTAAT ACAACATTTT ATTCTTCGAA TTACTCAACA AGGCTTAAAA CTGCTTTACA
TTT------- ---TCT---- ------ACCG AACAGTTGTC AAAATTTTCT TACACAGAAG
AAAAACCGTA AATTTTGAGT GTCGAAGAAT AA
>185_gi_RC
ATAGTTATTT ATTTAACGAG TTTGAAATCG GACGCTTTAT TCATGAGCGA ATTGTTAAAC
CACGAGTGAA AACGAGTGGT TTATTATCCA CGAGAATAA- -CAACCGATT TACACGAAAA
CGAGTTGAAT ACAACATTTT ATTTTTCGAA TTACTCAACA AAGCTTAAAA TTGTTTTAAA
TTTTTGAAAA TGGTCTGACG TTTTGT--CA AACAGTTGTC AAAACTTCCT TACACCGGAG
AAAAACTGTA AATTTTGAGC GTCAAAGAAT AA
>283_gi_RC
ATAGTTATTT ATTTAACGAG TTTG-AATCA GACGCTTTAT TCACGAGTGG AATATTAAAC
TACGAGTGAA AACGAGTGTT TTATCATTCA CAAGAATAAA TAAATAGAGT TACAGGAAAA
CGAGTTGAAT ACAACATTTT ATTCTTCGAA TTGCTCAACA TGGTTTAAAA TTGCTCTAGA
TCTTCAAAAA CAC------- ---------- ---------- ---------- -------GAG
AAAAACCGTA AACTCTAAGT GTCAAAGAAT TA
>201_gi
---------- ---------- ---GAAATCG GACGCTTTAA TCACGAGTGG ATTATTAAAT
CACGAGTGAA AACGAGTGGT TTATCATCCA CGAGAATAAA TGAGCCAATT TACACAAAAA
CGAGTTGAAT ACAACATTTT ATTCTTCGAA TTACTTAACA AAGCTTAAAA TTATTTAAAA
TGTTTAAAAA TAATCTGACG TTTCGT---- GACAGTTGAC TAAACTTCCT TACACAGGAG
AAAAATCGAA AATTTTAAGT GTCGATGAAT AA
>095_gi
ATAGTTATTT ATTTAACGAG TTTTAAATCG GACGCTTTAT TCACGAGTGT AATATTAAAC
CACGAGTGAA AACGAG---T TTATTATCCA CGAGAATCAA TGAACCTATT TACACGAAAA
CGAGTTGAAT ACAACATTTT ATTCTTCGAA TTAGTCAACA AGGCTTAAAA TTGCTTCAAA
TCTTTAAAAA TAATCTGA-G TTTCATGTCA AACAGTTGTC AAAACTTTCT TACACAGGAG
AAAAACCCTA AATTTTGAGT GTCGAAGAAT AA
>292_gi
---------- ---------- ---------- ---------T TCACGAGTGG ATTGCCAGAC
CACGAGTGAA AACGAGTGGT TTATCACTCA AGAGAATAAA TTAACCGATT TACACGAAAA
AGAGTTGAAT ACAACATTTT ATTTTACGAA TTACTCAACA AGGCTTAACA TTGCTTTAAA
TCTTTAAAAA TAATCTGACG TTTCGTGCCA AACAGTTGTC AAAAGTGCCT TACACAGGAG
AAAAAACGAA AATTTTAAAT TTCGAGAAAT AA
>234_gi
---------T ATTCAACAAG TTTGAAATCG GACGCTTTAT TTACGAGTTG TTTTGCAA--
---------- ---------T TTATCATCCA CGAGAATAAA TGAACCGATT TACACGA---
---------T ACAATATCTT ATTCTTCAAA TTACTCAACA AGGCTTAAAA TTGCTTTAAA
TCTTTAAGAA ----CTGACG TTTCGTGCCA CACATTTGTC AAAACTTCCT TACACAGGAG
AAAAACCGAA AATTTTGGTT CGTGAAAAAA AA
>244_gi_RC
---GTTATTT ATTTAACGAA TTTGAAATCG GACGTTTTAT TCACGAGCAG ATAATCAAAC
CACGGGTGAA AACGAGTGGT TTATCATCCA CGAGAATAAA TAAACCGATT TACACGA---
--------A- --AACATTTT ATTCCTCAAA TTACTCAACA AGGCTTATAA TTGCTTTAAA
TCTTTAAAAA TAATCTGACG CTTCGTGCCA AAGAGTTGTC AAAACTGCCT TACATAGGAG
AAAAACCGGA AATTTTGAGT GTCGAAGAAT AA
>316_gi_RC
ATAGTTATTT ATTTAACGAG TTTGAAATCG GACGTTTTAT TCACGAGTGG ATTATCAAAC
CACGAGTGAA AAAGAGTGGT TCATTATCTA CGACAATAAA TGAACCGATT TACAAGAAAG
CGAGTTGAAT ACAACATTTT ATTTCTC--- ---------- -------CAA TTGCTTTAAA
TCTTTAAAAA TAATCTGACG TTTCGTGCCA AACAGTTGTC AAAACTGTCT TACATG-GAA
AAAAACCGGA AATTTTGCGA GTCGAGGAAT AA
>330_gi
ATAGTTATTT ATTTAACGGG TTTGAAATCG GACGTTCTAT TC-------- --TTTTAAAT
CACGAGTGAA AACGAGTGGT TTATCATCCA CGAGAACAAA TGAACCGATT TACACGAAAA
CGAGTTGAAT ACAACATTTT ATGCTTCGAA TTACTCAACA AGGCTTGAAA TTGCCTTAAA
TCTTTAAA-- ----CTGATG ATTCGTGCCA AACA---GTC AAAACTGTCT TAAACAGAAA
AAAAACCAGA AATTTTGAGT GTCGAAGAAT AA
>005_gi
ATAGTTATTT ATTTAACGAG TTTGAAATCG GACGTTTTAG TCACAAGTGG ATTATCAAAC
CACGAGTCAA AACGAGTGGT TTATCATCCA CGAAAAAAAA TGAACCGATT TACACGA---
--AATT---T ACA------- ------CGAA TTACCCAACA AGGATTAAAA TTGCTTTAAA
TCTTTGAAAA TAATCTGACG TTTCGTGCCA AATAGTTGTC AAAACTTCCT TACACAGGAG
AAAAAAAGGA AATTTAAAGT GTCGAAGAAT AA
>028_gi
ATAGTTACTT ATTTAACGAG TTTGAAATCG GACGCTTTAC TCACGAGTGG AATATTAAAC
CACGAGTGAA ---------- ---------A CGAGAATAAA TGAACCGATT TACACGAAAA
CGACTT-AAT ACAACATTGT ATTCTTCGAA TTACTCAACA AGGCTTAAAA TTGCTTTAAA
TCTTTAAACA TATTCAGACA TTT------- ---------- ---------- ----------
---------- ---------- ---------- --
>355_gi_RC
ATAGTTATTT ATTCGACGAG TTTGAAATCG GACGCTTTAT TCAGGAGTGG ATTTTTAAAC
GTCGAGTGAA AACGAGAGGT TTATCATCCA CGAGAATAAA TGAACCGATT TACACGAAAA
CGAGTTGAAT ACAACATTTT ATTCTTCGAA TTATTCAACA AGGCTTAAAA TTGCTTTAAA
TCTTGAAAAA TAATCTGACG TCTTGTGCCA AATAGTTGTC AAAACTT--- ----------
---------- ---------- ---------- --
>221_gi_RC
ATAGTTATTT ATTTAACGAG TTTGAAATCG GAAGTTTTAT CCACGAG--- ----------
------TGAA AACGAGTGGT TTATCATCCA CGAGAATATA TGAACCGATT TACATGAAAA
CGAGTTGAAT ACAATATTTT ATTCCTCGAA TTACTCAACA AGGCTTAAAA TAGCTTTAAA
TCTTTTAAAA TAATCTGACG TTTCGTGCCA AACAGTTGTC AAAACTGTCT TACATAGGAG
AAAAACCGGA AATTTT---- ---------- --
>181_gi_RC
ATAGTTATTT ATTTAACGAG TTTGAAATCG GACGTTTGA- ---------- ----------
---------- -----GTGGT TTATCATTCA TGAGAATAAA TAAACGGATT TACACGAAAA
CGAGTTGAAT ACAACAATTT ATTCTTCGAA TTACTCAACA AGGCTTATAA TTGCTTTAAA
TCTTTAACAA TAGTCTGACG TTTCGTGTCA AACAGTTGTC AAAACTTCCT TACACAGGAG
AAAAATCGTC AATTTTGAGT GTCAAAAACT AA
>204_gi
AAAGTTATTT ATTTAACGAG TTTGAAATCG GACATTTTAT TCACGAGTAG ATTATCAAAC
CACGAGCGA- ---------- ---------- ---------- ---------- -------AAA
CGAGTTGAAT ACAACATTTT ATTCTTTGAA TTATTCAACA AGGCTTCAAA TTGCTTTAAA
TCTTTAAAAA TAATCT---- ------GCCA AACAGTTGTC AAAACTGTCT TGCACAGGAG
AAAAACCGGA AATTTTGAGT GTCGAAGAAT AA
>269_gi_RC
-TAGTTATTT ATTTAACGAG TTTGAAATCT GACGCTTTA- ---------- ----------
---------T AACGAGTGGT TTATCATTCA CGAAATTAAA TGAACCGGTT TACACGAAAA
CGAGTTGAAT ACAACATTTT ATTCTTCGAA TTACTCAGCA TGGCTTAAAA TTGCTTT---
--TTTAAAAA TAATCTGACG TTTTGTGTCA AATACTTGTC AAAAGTTTCT TACAC-----
---------- ---------- ---------- --
>259_gi_RC
ATAGATATTT ATTTAACGAG TTTGAAATTG GACGTTTTAT TCACGAATGG ATTATCAAAC
CACGAGTGA- ---------- -------AAA CGAGAATAAA TGATCCGATT TACACGAAAA
CGAGTTGAAT ACAACATTTT ATTCTTTGAA TTACTCAACA AGGC------ ----TTTATA
TCTCTAAAAA TAAACTAACG TTTTGTGCCA AACAGTTGTC AAAACTGTTT TACACAGAAG
AAAAACCGGA AATTTTGAAT ATCGAAGAAT AA
>110_gi
-----TTTTT ---------- ---------- ---------T TTACGAGTGG AGAATCAAAA
CACGAGTGAA AATGAGAGGT TTATCATCCA CGAGAATAAA TGAACCGATT TACACGAAAA
CGAGTTGAAT ACAACATTTT ATTCCTCGAC TTACTCAACA AGGCTTACAA TTGCTTTAAA
CTTTTTAAAA TAATCTGACG TTTCTTGCCA AACAATTGTC AAAACTGCCT TACAAAGGAA
AAAAACCGGA AATTTTGAGA GTCGAGGAAT AA
>099_gi
---------T ATTTAACGAG TTTGAAATCG GACGCTTTAT TCACGAGTGG ATTTTTAAAC
GTCGAGAGG- ---------T TTATCATCCA CGAGAATAAA TGAACCGATT TACACGAAAA
GGAGTTGAAT ACAACATTCC ATTCTTCGAA TTACACAACA AGGCTTAAAA TTGCTTTAAT
TCTTTAAAAA TAATCTGACG TTTCGTGCCA AACA--TGTC AAAACTTCCT TATACAGGAG
AAAAACTATA AATTTTGAGT GTCGAAAAAT AA
>112_gi
--------TT ATTTAACGAG TTTGAAATCG GACATTTTAT TCACGAGTGG A---------
---------- ---------- TTATTATCCA CGAGAATAAA TGAAACGATT TACATGAAAA
CGAGTTGAAT ACAACATTTT ATTCTTCGAA TTACTTAACA GGGTTTAAAA TTGCTTTAAA
TCTTTAAAAA TAATCTGATG TTTTGTACCA AGCAGTTGTC AAAACTGTCT TACACAGGAA
AAAAACCGGA AATTTTAAGT GTCGAAGAAT AA
>263_gi
---------- ---------- ---------- ---------- ---------- ----------
--------G- ---------T TTATCATCCA CGAAAATAAA TGAATCGATT TACACGAAA-
--AGGTCAAT ACAACATTTT ATTCTTTGAA TTACTCAACA AGGCTTAAAA ATTCTTTAAA
TTTTTAAAAA TAATCTGACG TTTCGTACCA AGCAGTTGTT AGAACTTTCT TACACAGGAG
AAAAACCGTA AATTATGAGT GTTGAAGAAT AA
>262_gi_RC
ATAGTTAATT ATTTAAGGAG TTTGAAATCG GATGTTTTAT TCACGAGTGG ATTATCAAAC
CACGAGTGAA AACGAGTGGT TCATCATCCC CGAGAATAAA TGTACCGATT TACACGAAAA
CGAGTTGAAT ACAACATTTT ATTCCTCGA- ---------- ---CTTAAAA TTGCTTTAAA
TTTTTAAAAA TAATCCGACG TTTCGTGCTA AACAGTTGTC AAAA----CT TACACAGGAG
-AAAACAGGA AATTTTGAGT GTCAAGGAAT AA
>231_gi_RC
ATAGTTATTT ATTTAATGAG TTTGAAATCG GACGTTTTAT TCACGAGTGG TTTTTTATAC
CTCGAGTGAT AACGAGAGGT TTAACATCCA CGAGAATAAA TGAACCGATT TACACGAAAA
CAAGTTGAAT ACAACATTTT ATTCTTCGAA TTACTCAACA AGACTTAAAA TTGCTTAAAA
TCTTTAAAAA TAATCTGACG TTTCGTGCCA AACAGTTGTC AAAACTGTCT TACACAGGAG
AAAAATCCGA AATTTTGAGT GTCGAAGAAT TA
>155_gi_RC
ATAGTTATTT ATTCGACGAG TTTGAAATCG GACGTTTTAT TCACGAGTGG TTTTTTAAAC
CTCGAGTGAT AACGAGAGGT TTACCATCCA CGAGAATAAA TGAACCGATT TACACGAAAA
CGAGTTGAAT ACAACATTTT ATTCTTCGAA TTACTCAACA AGGCTTAAAA TTGCTTAAAA
TCTTTAAAAA TAATCTGACG TTTCGTGCCA AACAGTTGTC AAAACTGTCT TACACAGGAG
AAAAATCCAA AATTCTGAGT GTCGAAGAAT AA
>079_gi
GTAGTTATTT ATTCAACGAG TTTGAAATCG GACGCTTTAT TCACGAGTGG ATT-------
---------- ---------T TTACCATCCA CGAGAATAAA TGAACCGATT TACACGAAAA
CAAGTTGAAT ACAACATTTT ATTCTTCAAA TTACTCAACA AGGCTTAAAA TTGCTTAAAA
TTTTTAAAAA TAACCTGACG TTTCGTGCCA AACA---GTC AAAACTGTCT TACACAGGAG
AAAAATCCGA AATTTTGAGT GTCGAAGAAT AA
>108_gi_RC
ATAGTTATTT ATTCGACGAG TTTGAAATCG GACGCTTTAT TCACGAGTGG ATTTTTAAAC
CTCGAGTGAT AACGAGAGGT TTACCATCCA CGAGAATAAA TGAACCGATT TACACGAAAA
CAAGTTGAAT ACAACATTTT ATTCTTTGAA TTACTCAACA AGGCTTAAAA TTGCTTAAAA
TCTTTAAAAA TAACCTGACG TTTCGTGCCA AACAGTTGTC AAAACTGTCT TACACAGGAG
AAAAATCCGA AATTTTGAGT GTCGAAGAAT AA
>118_gi
---------- ---------- ---------- ---------- --ACGAGTAG ATTATCAAAC
CACGAGTGAA AACGAGTGGT TTATCATCTA CGAGAATAAA TGAGCCGATT TACACGAAAA
AGAGTTGAAT ACAACATTTT ATTTTTCGAA TTACTTAAC- ---------A TTGCTTTAAA
TCTTTAAAAA T--------- ------GCCA GACAGTTATC AAAACTCTCT TACATAGGGG
AAAAACCGGA AATTTTGAGT GTCGAGGAAT AA
>084_gi_RC
---------- ---------- ---------- ---------- ---------- ----------
CACGAAAGAA AACGAGTGGT TTATCATACA TGAGAATAAA TGAACCGATT TACACGAAAA
CGAGTTGAAT ACAACATTTT ATTCAT-GAA TTACTCAGCA AAGC------ ----TTTAAA
TCTTTACAAA TAATCTGACG TGT---GCCA AACAGTTGTC AAAACTGTCT TGCACAGGAG
AAAAACCGTA AATTTTGAGT GCCAAAAAAT AA
>241_RC_gi
ATAGTTATTT ATTTAACGAG TTTGAAATCG GACGTTTTAT TCACGAGTGG ATTATCAAAC
CACGAGTGAA AACGAGTGGT TTATCATCCA CGAAAATAAA TGAACCGATT TACATGAAAA
CGAGTTGAAT ACAACATTTT ACTCTGCGAA TTACTCAACA AGGCTTAAAA TTGCTTTAAA
TCTTTAAAGA TAATCTGACC TCTCGTGTTA AACAGTTGTC AAACTTTCCT TACACAGGAG
AAGAACCTGA AATTTTGAGT GGCGAAAAAT AA
>240_gi
---------- ---------- ---------- -ACGCTTTAT TCACGAGTGG AATATTAAAC
CACGAGTGAA AATGAGTGGT TTATCATTCA CGAGAATAAA TGAACCGATT T------ACA
CGAGTTGAAT ACAACATTTT ATTCTTCGAA TTACTTAATA AAGTTTAAAA TTACTTTAAA
TCTTTAAAAA GAATCTT--- ------GAAA AAT----GTC GAAAGTTCCT TACACAGGAG
AAAAACCGCA AATTTTGAGT GTCGAAGAAT --
>207_gi
TTATTAATAA CTTTAACGAG TTTGAAATCG GACGTTTTA- ---------- --TTTTAAAC
TACGAGTGAA AACGAGTGGT TTATCATCCA CGAGAATAAA TGAACCGATT CACACGAAAA
CGAGTTGAAT ACAACATTTT ATTCTTCGAA TTACTCAAGA AGGCTTAAAA TTGCTTTAAA
TCTTTAAAAA TAATCTGCCG TTTCA---CA A------GTC AAAATTGTCT TACACAGGAG
AAAAACCAGA AATTTTGA-- ---------- --
>356_gi_RC
ATAGTTATTT ATTTACCGAG TTTGAAATCG GACGCTTTAT TCACGAGTGG ATTATCAAA-
---------- ---------- -------CCA CGAGAATAAA TGAACCGATT TACACGAAAA
CGAGTTGAAT ACAACATTTT ATTCTTCAAG TTACTCAAGA AGGTTTAAAA TTACTTTAAA
TTT------- ---------- ---------- -------GTA AA-------- ----------
---------- ---------- ---------- --
>346_gi_RC
------TTTT TTTCAAAAAC TTTGAAATCG AATGCTTTAT TCACGAG--- ----------
------TGAA AACGAATGGT TTATTATCCA CGAAAATAAA TGAACCGATT TACACGAAAA
CGAGTTGAAT ACAACATTTT ATTCTACGAA TTACTCAACA AAGCTTAAAA TTGCTTTAAA
TT-------- ---------- ---------- ---------- ---------- ----------
---------- ---------- ---------- --
>098_gi_RC
--------TT ATTCAACGAG TTTGAAATCG GACGTTTTAT TCACGAGTGG ATTATGAAAC
CACGAGTGAA AACGAGTGGT TTATCATCTA CGAGAATAAA TGAACTGATT TACACGAAAA
CGAGTTGAAT ACAACATTTT ATTTTTCGAA TTATTCAACA AGGCTTAAAA TTGCTTTAAA
TCTTTAAATA TAATCTGACG TTTCGTGCCA AACA------ ---------- ----------
---------- ---------- ---------- --
>140_gi
ATAGTAATTT ATTTAACGAG TTTGAAATCG GACGTTTTAT TCACGAGTGA ATTATCAAAC
CACGAGTGAA AACGAGTGGT TTATCATCCA CGAGAATAAA TGAACCTATT TACACGAAAA
CGAGTTGAAC ACAACATTTT ATTCTTCG-- ---------- ----TT---- ----------
---------- ---TCTGAGA TTTCGCGCCA AACAGTTGGA AAAACT--CT TACGCAGGAG
AAAAACCAGA AATTTTTAGT GATGAAGAAT AA
>078_gi
--------TT ATTTAACGAG TTTGAAATCG GACCGTTTAT TC-------- ----------
----AGTGAA AACGAGTGGT TTATCATCCA CGAGAATAAA TGAGCCGATT TACACGAAAA
CGAGTTGAAT ACAACATTTT ATTCTTCGAA T-ACTCAACG AGGCTTAAAA TTGCTTTAAA
TATTTAAAAA TAATCTGGCG ATTCGTGCCA AACAGTTTTA AAAACTTCCT TACACAGGAG
AAAAACTGTA AATGTTGAGT GTCGAAGAAT AA
>066_gi_RC
---------- ---------- ---------- ---------- ---------- ----------
---------- ---------- ----CATCCA CGAGAATAAA TGAACCGATT TACACGAGAA
CAAGTTGAAT ACACCATTTT ATTCTTCAAA TTAGTCAACA AGGCTTAAGA TTGCTTTAAA
TCTTTAAAAA -AATCTGACG TTTCAT---- -------GTC AAAACTTCCT TACACAGGAG
AAAAACCG-- ---------- ---------- --
>024_gi
---------- ---------- ----AAATCG GACGTTTTAT TCACTAGTGG ATAATCAGAC
CATGAGTGA- ---------- -------AAA CGAGAATAAA CAAACCGATT TACACGAAAA
CGAGTTGAAT ACAACATTTT ATTC------ ---------- ----TTAAAA TTGCTTTAAA
TCTGTTAAAA TAATCTAACG CTTCGTGCCA AACAGTTGTT AAAACTGTCT TACACAGGAG
AAAAACTGGA AATTTTGAGT GTCGAAGAAT AA
>291_gi
---------- ---------- ---------- ---------- ---------- ----------
CACGAGTGAA AACGAGTGCT TTATCATGCA CGAGAATAAA TGAACCGATT TACACGAAAA
CGAGTTGAAT ACAACATTTT ATTTTTCGAA TTATTCAACT AGGCCTAAGA TTGCTTTAAA
TATTTAAAAA TAATCAGACG TTTTGTGTCA AACAGTTGTC AAAAC----- TATAAAGTAA
TTAATTTGTA CATAATT--T ATGAAAAAAT AA
>021_gi_RC
---------- ---------- ---------- ---------- ---------- ----------
---------- ---------T TTATCATCCA CGAGAATAAA TGAACCGATT TACACGAAAA
CGAGTTGAAT ACAAC-TTTT ATACGTGGAC TCACTCAACA AGGCTTAAAA TTATTTTAAA
TCTTGAAAAA TAATCTGACG TTTCATGTCA AACAGTCGTC AAAACTTCCT TACACAGGAG
AAAAAACGGA AATTTTGAGT GTCGAGGAAT AA
>007_gi
--------TT ATTTAACGAG TTTGAAATCG GACGCTTTAT TCACGAGTGG AATATTAAAC
CATATTAA-- ---------A CCATGATCGA CGGGAATAAA TGAAACGATT TAGGCTTAAA
CGAGTTGAAT ACAACATTTT ATTCTTCGAA TTACTCAACA AGGCTTAAAA TTGCTTTCAA
TCTTTAAAAA TA-------- ---------- ---------- ---------- ----------
---------- ---------- ---------- --
>183_gi_RC
ATAGTTATTT ATTTAACGAG TTTGAAATCG GACGTTTTAT TCACGAGTGG ----------
---------- ---------T TTATCATCCA CGAGAATAAA TGAACCGATT TACATGAAAA
CGAGTTGAAT ACAACATTTT ATTCTTCCAA TTACTCAACC AGGCTTAAAA TTGCTTTAAA
TCTTTAAAAA TAATCTAATG TTTCGTGCCA AACAATTGTC AAAACTGCCC TACACAGGAG
AAAAACCGGA AAATTTGAGT GTCGAAGAAT AA
>091_gi_RC
ATAGTTATTT ACTTAACG-G TTTGAAATCG GACGCTTTAT TCGCGAGTAG AATATTAAAC
CACAAGTGAA AACGAGTGGT TTATCATCCA CGAGAATAAA TATACT---- -----GAAAA
CGAGTTGAAT ACAACATTTT ATTCTTCGAA TTACTCAACA AGGCTTAAAA TTGCTTTAAG
TCTTTAAAAA TAATCTGACG GTTTGTGCCA AACA------ ---------- ----------
---------- ---------- ---------- --
>003_gi
ATAGTTATTT ATTTAACGAG TTTGAAATCG GACGTTTTAT ACACGAGTGG ----------
---------- ---------T TTATCATCTA CGATAATAAA TGAACCGATT TACACGAAAA
CGAGTTGAAT ACAACATTTT ATTCTTTGAA TTACTCAACA AGGTTTAA-A TTGCTTTAAA
TCTTTAAAAA TAATCTGACG TTTTGTGCCA AATAGTTGTC AAAACTGCTT TACACAAGAG
AAAAACCGGA AATTTTGAGT GTCGAAGAAT AA
>236_gi
---------- ---------- ---------- ---------- ---------- ----------
---------- ---------- ---------- ------TAAA TGAAGCGATT TACATGAAAA
CGAGTTGAAT ACAACATTTT ATTCTTCAAA TTACTTAACA AAGCTTAAAA TTGCTTTTAA
TATTTAAAAA TAGTTTGACG ATTCGTGTCA ATCAGTTGTC AAAACTTCCT TACACAGGAG
AAAAACCGCA AATTTTGAGT GTCGAAGAAT AA
>080_gi_RC
ATAGTTGTTT ATTTAACGAG T---AAATCG GACGTTTTAT TCACGAGTGG ATTATCAAAC
CACGAGTGAA AACGAGTGGT TTATCATCCA CGAGAATAAA TGAACCGATT TACACGAAAA
CGAGTTAAAT ACAACATTTT ATTCTTCGAA TTACCCAACA AGGCTTAA-A TTGCTTTAAA
---------- ---------- ---------- ---------- ---------- ----------
---------- ---------- ---------- --
>023_gi
---------- ---------- ---------- ---------- ---------- ----------
---------- ---------- ---------- ----AATAAA TGAACCGATT TACACGAAAA
CGAGTTGAAT ATAACATTTT CTTCTTCAAA TTACTTAACA AGGATTACAA TTGCGTTAAA
TTTTTAAAAA TAATCTGACG TTTCGTGCCA AATAC----- --AACTTTCT TACACA-GAA
AAAAACCGTA AATTTTGAGT GTTGAAGAAT AA
>082_gi_RC
ATAGTTATTT ATTTAACGAG TTTGAAATCG GATGTTTTAT TCACGCGTGG ATTATCAAAC
CACGAGTGAA AACAAGTGGT TTATCATCCA CGAGAATAAA TGAACCGATT TACACGAAAA
CGAGTTGAAT ACAACATTTT ATTCTTCGAA TTACTCAACA AGGTTTAAAA TTGCTTTAAA
TCTTTAAAAA TAATCTGACG TTT------- ---------- ---------- ----------
---------- ---------- ---------- --
>187_gi
CTATT--ACT TTTTAACGAG TTTGAAATCG GACGTTTTAT TCACGAGTGG ATAATCAAAC
CAAGAGTGAA AACGAGTGGT TTATCATCCA CAAGAATAAA TGAACCGATT TACACGAAAA
CGAGTTGAAT ACAACATTTT ATCCTTCGAA TTACTCAACA AGGCTTAAAA TTGCTTTAAA
TCTTTAAAAA TAATCTAAAG TTTTGTGCCA AATAGTTGTC AAAACTGTCT CACACAAGAG
AAAAACCGGA AATTTTGAGT GTCGAAGAAT AA
>178_gi
ATAGTTATTT ATTTACCGAG TTTGAAATCG GACGCTTTAT TGCCGAGTGA ATTTTTAAAC
GTCGAGGGAT AACGAGAGGT TTATCATCCA CGAGAATAAA TGAAGCGATT TACACGAAAA
CGAGTTGAAT ACAACATTTT ATTCTTCGAA TTACTCAACA AGACTTAAAA TTGCTTTAAA
TCTTTACAAA TAATCTGACG TTTT--GCCA AACAGTTGTC AAAACTTCCT TACACAGGAG
AAAAACCGTA AATTTTGAGT GTTGAAGAAT TA
>029_gi_RC
ATAGTTATTT ATTTACCGAA TT--AAATCG TTTTTATTAT TTATTAT--T AATATCAAAC
TACGAGTGTA AACGAGTGA- TTATCATCCA TGAAAATAAA TAAACCGATA TACACGAAAA
CGAGTTGAAT ACAACATTTT ATTCATCGAA TTACTCAACA AGGCTTAAT- -------AAA
ATTTTTAA-- ---------- ---------- ---------- ---------- ----------
---------- ---------- ---------- --
>247_gi_RC
-TAGTTATTT ATTTAACGGG TTTGAACTCG GGAG-----T TCACGAGTGG ATTTTTAAAC
GTCGAGTGAT AACGAGAGAT TTATCATCCA CGAGAATAAA TGAACCGATT TACACGAAAA
CGAGTTGAAT ACAACATTTT ATTCTTCGAA TTACTCAACA AAGCTTAAAA TTGCTTT---
---------- ---------- ---------- ---------- ---------- ----------
---------- ---------- ---------- --
>302_gi
---------- -------GAG TTTGAAATCG TACGTTTTAT CCACGAGTGG ATAATCAAAT
---------A AACGAGTGGT TTATCATCCA CGAGAATAAA TGAACCGATT TACAAGAAAA
CGAGTTGAAT ACAACATTTT ATTCTTCGTA TTACTCAACA AGTCTTAAAA TTGCTTCCAA
TCTCTAAAAA TAATCTGACT TTTCGTGTCA AGCAGTTGTC AAAACTGCCT TACACAGGAA
AAAAAAT--- AATTTTGAGT GTCGAAGAAT AA
>002_gi_RC
ATAGTTCTTT ATTTAACGAG TTTGAAATCG GACGCTTTAT TGCCGAGTGA ATT-TTAAAC
GTCGAGTGAT AACGAGAGGT TTATCATCCA CGAGAATAAA TGAACCGATT TACACGAAAA
CGAGTTGAAT ACAACATTTT ATTCCTCGAA TTACTCAACA AGACTTAAAA TTGCTTTAAA
TCTTTAAAAA TAATCTGACG TTT------- ---------- ---------- ----------
---------- ---------- ---------- --
>252_gi_RC
---------- ---------- ---------- ---------- ---------- ----------
---------- ---------- ---------- ----AATAAA TGAACCGATT TACACGAAAA
CGAGTTGAAT ACAACATTTT ATTCTACGAA TTACTCAACA TGATTTAAAA TTGCTTTAAA
TCTTTAAAAA TCATCTGACG TTTTGTGTCA AACAATTGTC AAAACTGCCT TATACAGGAG
AAAAACCAAA AATTTTGAGT GTCGGAGAAT AA
